# Supplementary material for: Penta­kis(l-prolinium) dodeca­tungsto­borate trihydrate
Source: Acta Crystallogr Sect E Struct Rep Online. 2009 Nov 14;65(Pt 12):m1586. doi: 10.1107/S1600536809047357 (PMC2972001; doi:10.1107/S1600536809047357)
Supplement: Supplementary file 1 [file e-65-m1586-sup1.cif]

##############################################################################
###                                                                        ###
###        Electronic paper (Acta Crystallographica Section E)             ###
###                                                                        ###
##############################################################################
#                                                                            #
# This CIF contains the data in a paper accepted for publication in Acta     #
# Crystallographica Section E. It conforms to the requirements of Notes      #
# for Authors for Section E, and has been peer reviewed under the auspices   #
# of the IUCr Commission on Journals.                                        #
#                                                                            #
# Full details of the Crystallographic Information File format               #
# are given in the paper "The Crystallographic Information File (CIF):       #
# a New Standard Archive File for Crystallography" by S. R. Hall, F. H.      #
# Allen and I. D. Brown [Acta Cryst. (1991), A47, 655-685].                  #
#                                                                            #
# The current version of the core CIF dictionary is obtainable from          #
# ftp://ftp.iucr.org/pub/cif_core.dic. The current version number is 2.4.    #
#                                                                            #
# Software is freely available for graphical display of the structure(s) in  #
# this CIF.  For information consult the CIF home page http://www.iucr.org/  #
# cif/home.html                                                              #
#                                                                            #
# This file may be used for bona fide research purposes within the           #
# scientific community so long as proper attribution is given to the journal # 
# article from which it was obtained.                                        #
#                                                                            #
##############################################################################
                                             
data_I
_audit_creation_method     SHELXL-97
_chemical_name_systematic
;
Pentakis(L-prolinium) dodecatungstoborate trihydrate
;
_chemical_name_common     ?
_chemical_formula_moiety     '5(C5 H10 N O2 +), B O40 W12 5-, 3(H2 O)'
_chemical_formula_sum     'C25 H56 B N5 O53 W12'
_chemical_formula_iupac     '(C5 H10 N O2)5 [B W12 O40], 3H2 O'
_chemical_formula_weight     3491.76
_chemical_melting_point     ?
_symmetry_cell_setting     'orthorhombic'
_symmetry_space_group_name_H-M     'P 21 21 21'
_symmetry_space_group_name_Hall     'P 2ac 2ab'
loop_
    _symmetry_equiv_pos_as_xyz
    'x, y, z'
    '-x+1/2, -y, z+1/2'
    '-x, y+1/2, -z+1/2'
    'x+1/2, -y+1/2, -z'
_cell_length_a     12.9135(3)
_cell_length_b     21.6013(5)
_cell_length_c     22.2343(5)
_cell_angle_alpha     90.00
_cell_angle_beta     90.00
_cell_angle_gamma     90.00
_cell_volume     6202.2(2)
_cell_formula_units_Z     4
_cell_measurement_reflns_used     1485
_cell_measurement_theta_min     2
_cell_measurement_theta_max     25
_cell_measurement_temperature     100(2)
_exptl_crystal_description     prism
_exptl_crystal_colour     colorless
_exptl_crystal_size_max     0.20
_exptl_crystal_size_mid     0.10
_exptl_crystal_size_min     0.10
_exptl_crystal_density_diffrn     3.739
_exptl_crystal_density_meas     ?
_exptl_crystal_density_method     'not measured'
_exptl_crystal_F_000     6232
_exptl_absorpt_coefficient_mu     22.273
_exptl_absorpt_correction_type     'multi-scan'
_exptl_absorpt_process_details     '(APEX2; Bruker, 2005)'
_exptl_absorpt_correction_T_min     0.084
_exptl_absorpt_correction_T_max     0.110
_exptl_special_details
;
;
_diffrn_ambient_temperature     100(2)
_diffrn_radiation_type     MoK\a
_diffrn_radiation_wavelength     0.71073
_diffrn_radiation_source     'fine-focus sealed tube'
_diffrn_radiation_monochromator     graphite
_diffrn_measurement_device_type     'Bruker SMART APEXII CCD area-detector'
_diffrn_measurement_method     '\f and \w'
_diffrn_detector_area_resol_mean     ?
_diffrn_reflns_number     95451
_diffrn_reflns_av_R_equivalents     0.0779
_diffrn_reflns_av_sigmaI/netI     0.0366
_diffrn_reflns_theta_min     1.31
_diffrn_reflns_theta_max     29.00
_diffrn_reflns_theta_full     29.00
_diffrn_measured_fraction_theta_max     0.998
_diffrn_measured_fraction_theta_full     0.998
_diffrn_reflns_limit_h_min     -17
_diffrn_reflns_limit_h_max     17
_diffrn_reflns_limit_k_min     -29
_diffrn_reflns_limit_k_max     29
_diffrn_reflns_limit_l_min     -30
_diffrn_reflns_limit_l_max     30
_refine_special_details
;
Refinement of <i>F</i>^2^ against ALL reflections. The weighted <i>R</i>-factor
<i>wR</i> and goodness of fit <i>S</i> are based on <i>F</i>^2^, conventional
<i>R</i>-factors <i>R</i> are based on <i>F</i>, with <i>F</i> set to zero for
negative <i>F</i>^2^. The threshold expression of <i>F</i>^2^ >
\s(<i>F</i>^2^) is used only for calculating <i>R</i>-factors(gt) <i>etc</i>.
and is not relevant to the choice of reflections for refinement.
<i>R</i>-factors based on <i>F</i>^2^ are statistically about twice as large
as those based on <i>F</i>, and <i>R</i>- factors based on ALL data will be
even larger.
;
_reflns_number_total     16473
_reflns_number_gt     15774
_reflns_threshold_expression     I>2\s(I)
_refine_ls_structure_factor_coef     Fsqd
_refine_ls_matrix_type     full
_refine_ls_R_factor_all     0.0370
_refine_ls_R_factor_gt     0.0354
_refine_ls_wR_factor_gt     0.0873
_refine_ls_wR_factor_ref     0.0880
_refine_ls_goodness_of_fit_ref     1.070
_refine_ls_restrained_S_all     1.070
_refine_ls_number_reflns     16473
_refine_ls_number_parameters     865
_refine_ls_number_restraints     0
_refine_ls_hydrogen_treatment     constr
_refine_ls_weighting_scheme     calc
_refine_ls_weighting_details
                'w=1/[\s^2^(Fo^2^)+(0.06P)^2^+1.7105P] where P=(Fo^2^+2Fc^2^)/3'
_atom_sites_solution_hydrogens     geom
_atom_sites_solution_primary     direct
_atom_sites_solution_secondary     difmap
_refine_ls_shift/su_max     0.025
_refine_ls_shift/su_mean     0.000
_refine_diff_density_max     3.365
_refine_diff_density_min     -1.042
_refine_ls_extinction_method     none
_refine_ls_extinction_coef     ?
_refine_ls_abs_structure_details     'Flack (1983), 7492 Friedel pairs'
_refine_ls_abs_structure_Flack     0.008(10)
loop_
    _atom_type_symbol
    _atom_type_description
    _atom_type_scat_dispersion_real
    _atom_type_scat_dispersion_imag
    _atom_type_scat_source
    'C' 'C' 0.0033 0.0016
                         'International Tables Vol C Tables 4.2.6.8 and 6.1.1.4'
    'H' 'H' 0.0000 0.0000
                         'International Tables Vol C Tables 4.2.6.8 and 6.1.1.4'
    'B' 'B' 0.0013 0.0007
                         'International Tables Vol C Tables 4.2.6.8 and 6.1.1.4'
    'N' 'N' 0.0061 0.0033
                         'International Tables Vol C Tables 4.2.6.8 and 6.1.1.4'
    'O' 'O' 0.0106 0.0060
                         'International Tables Vol C Tables 4.2.6.8 and 6.1.1.4'
    'W' 'W' -0.8490 6.8722
                         'International Tables Vol C Tables 4.2.6.8 and 6.1.1.4'
_computing_data_collection     'APEX2 (Bruker, 2005)'
_computing_cell_refinement     'SAINT (Bruker, 2005)'
_computing_data_reduction     'SAINT (Bruker, 2005)'
_computing_structure_solution     'SHELXTL (Sheldrick, 2008)'
_computing_structure_refinement     'SHELXTL (Sheldrick, 2008)'
_computing_molecular_graphics     'SHELXTL (Sheldrick, 2008)'
_computing_publication_material     'SHELXTL (Sheldrick, 2008)'
loop_
    _atom_site_type_symbol
    _atom_site_label
    _atom_site_fract_x
    _atom_site_fract_y
    _atom_site_fract_z
    _atom_site_U_iso_or_equiv
    _atom_site_adp_type
    _atom_site_calc_flag
    _atom_site_refinement_flags
    _atom_site_occupancy
    _atom_site_disorder_assembly
    _atom_site_disorder_group
    W W1 0.48790(3) 0.656796(18) 0.276922(17) 0.02402(8) Uani d . 1 . .
    W W2 0.51869(3) 0.622545(18) 0.131253(17) 0.02457(8) Uani d . 1 . .
    W W3 0.63191(3) 0.520433(18) 0.326329(17) 0.02592(8) Uani d . 1 . .
    W W4 0.59752(3) 0.757894(18) 0.183500(17) 0.02368(8) Uani d . 1 . .
    W W5 0.71404(3) 0.674877(18) 0.373609(16) 0.02460(8) Uani d . 1 . .
    W W6 0.65206(3) 0.482129(17) 0.183055(17) 0.02480(8) Uani d . 1 . .
    W W7 0.82724(3) 0.771149(18) 0.277591(17) 0.02396(8) Uani d . 1 . .
    W W8 0.77701(3) 0.584912(18) 0.075721(17) 0.02402(8) Uani d . 1 . .
    W W9 0.86311(3) 0.491233(18) 0.266892(17) 0.02491(8) Uani d . 1 . .
    W W10 0.85105(3) 0.725253(18) 0.120431(16) 0.02382(8) Uani d . 1 . .
    W W11 0.94839(3) 0.643680(18) 0.320518(17) 0.02371(8) Uani d . 1 . .
    W W12 0.98281(3) 0.601157(18) 0.163090(16) 0.02424(8) Uani d . 1 . .
    B B1 0.7377(8) 0.6289(5) 0.2248(4) 0.0200(17) Uani d . 1 . .
    O O1 0.6302(5) 0.6553(3) 0.2105(3) 0.0210(12) Uani d . 1 . .
    O O1S 0.4293(6) 0.5931(4) 0.9191(4) 0.0352(17) Uani d . 1 . .
    H H1O 0.4195 0.6182 0.8988 0.042 Uiso d R 1 . .
    O O1W 0.4607(8) 0.7964(4) 0.3734(4) 0.0404(19) Uani d . 1 . .
    O O2 0.7256(6) 0.5594(3) 0.2420(3) 0.0222(12) Uani d . 1 . .
    O O2W 0.2460(6) 0.6391(4) 0.4227(4) 0.0350(16) Uani d . 1 . .
    O O2S 0.6010(7) 0.6037(4) 0.9327(4) 0.0382(18) Uani d . 1 . .
    O O3 0.7868(5) 0.6627(3) 0.2765(3) 0.0231(12) Uani d . 1 . .
    O O3W 0.7275(7) 0.8309(4) 0.4577(4) 0.0359(16) Uani d . 1 . .
    O O3S 0.7876(6) 0.9536(4) 0.3750(4) 0.0349(16) Uani d . 1 . .
    O O4 0.8061(5) 0.6326(3) 0.1696(3) 0.0241(13) Uani d . 1 . .
    O O4S 0.6491(6) 0.8905(4) 0.3642(4) 0.0338(16) Uani d . 1 . .
    H H4O 0.6769 0.8738 0.3989 0.041 Uiso d R 1 . .
    O O5 0.5257(6) 0.5769(3) 0.2986(3) 0.0271(14) Uani d . 1 . .
    O O5S 0.4451(6) 0.6644(4) 0.4605(3) 0.0342(16) Uani d . 1 . .
    O O6 0.4292(5) 0.6287(3) 0.2023(3) 0.0251(13) Uani d . 1 . .
    O O6S 0.4772(8) 0.7641(4) 0.4874(4) 0.0391(18) Uani d . 1 . .
    H H6O 0.4961 0.7757 0.4531 0.047 Uiso d R 1 . .
    O O7 0.4925(6) 0.7394(3) 0.2423(3) 0.0256(13) Uani d . 1 . .
    O O7S 0.2860(8) 0.7803(4) 0.0535(4) 0.0416(19) Uani d . 1 . .
    H H7O 0.2990 0.8017 0.0229 0.062 Uiso calc R 1 . .
    O O8 0.5863(5) 0.6868(3) 0.3341(3) 0.0236(13) Uani d . 1 . .
    O O8S 0.3474(7) 0.8638(4) 0.1020(4) 0.0356(17) Uani d . 1 . .
    O O9 0.5532(6) 0.5404(3) 0.1617(3) 0.0267(14) Uani d . 1 . .
    O O9S 0.3117(7) 0.5230(4) 0.4169(4) 0.0416(19) Uani d . 1 . .
    H H9O 0.3033 0.5608 0.4324 0.050 Uiso d R 1 . .
    O O10 0.5915(6) 0.4682(3) 0.2596(3) 0.0299(15) Uani d . 1 . .
    O O10S 0.4223(7) 0.5205(4) 0.4950(4) 0.0389(18) Uani d . 1 . .
    O O11 0.5160(5) 0.7088(3) 0.1264(3) 0.0250(13) Uani d . 1 . .
    O O12 0.6896(6) 0.5883(4) 0.3686(3) 0.0314(15) Uani d . 1 . .
    O O13 0.6928(5) 0.7809(3) 0.2427(3) 0.0241(13) Uani d . 1 . .
    O O14 0.7592(6) 0.7557(3) 0.3529(3) 0.0241(13) Uani d . 1 . .
    O O15 0.6373(6) 0.6135(3) 0.0844(3) 0.0268(14) Uani d . 1 . .
    O O16 0.7606(6) 0.4786(3) 0.3293(3) 0.0292(14) Uani d . 1 . .
    O O17 0.7111(6) 0.7484(3) 0.1301(3) 0.0269(14) Uani d . 1 . .
    O O18 0.8576(6) 0.6533(4) 0.3872(3) 0.0284(14) Uani d . 1 . .
    O O19 0.7369(5) 0.5154(3) 0.1199(3) 0.0251(13) Uani d . 1 . .
    O O20 0.7781(6) 0.4446(4) 0.2136(3) 0.0279(14) Uani d . 1 . .
    O O21 0.8143(6) 0.6694(3) 0.0559(3) 0.0248(13) Uani d . 1 . .
    O O22 0.9096(6) 0.5585(3) 0.3152(3) 0.0271(14) Uani d . 1 . .
    O O23 0.8733(6) 0.7575(4) 0.1983(3) 0.0302(15) Uani d . 1 . .
    O O24 0.9457(5) 0.7318(3) 0.3100(3) 0.0240(13) Uani d . 1 . .
    O O25 0.9204(6) 0.5700(3) 0.0899(3) 0.0273(14) Uani d . 1 . .
    O O26 0.9358(6) 0.5286(3) 0.2028(3) 0.0268(14) Uani d . 1 . .
    O O27 0.9791(5) 0.6809(3) 0.1284(3) 0.0246(13) Uani d . 1 . .
    O O28 0.9970(6) 0.6367(3) 0.2391(3) 0.0292(15) Uani d . 1 . .
    O O29 0.3749(5) 0.6661(4) 0.3156(3) 0.0285(14) Uani d . 1 . .
    O O30 0.4232(5) 0.6030(4) 0.0816(3) 0.0285(15) Uani d . 1 . .
    O O31 0.5646(6) 0.4846(4) 0.3829(4) 0.0347(16) Uani d . 1 . .
    O O32 0.5517(6) 0.8289(4) 0.1618(3) 0.0297(15) Uani d . 1 . .
    O O33 0.6819(6) 0.6906(3) 0.4468(3) 0.0278(14) Uani d . 1 . .
    O O34 0.6062(6) 0.4176(3) 0.1473(3) 0.0293(15) Uani d . 1 . .
    O O35 0.8625(6) 0.8463(3) 0.2907(3) 0.0290(14) Uani d . 1 . .
    O O36 0.7750(6) 0.5562(4) 0.0047(3) 0.0280(14) Uani d . 1 . .
    O O37 0.9478(6) 0.4343(3) 0.2885(3) 0.0286(14) Uani d . 1 . .
    O O38 0.8953(6) 0.7851(3) 0.0763(3) 0.0275(14) Uani d . 1 . .
    O O39 1.0646(5) 0.6363(4) 0.3586(3) 0.0272(14) Uani d . 1 . .
    O O40 1.1101(5) 0.5826(4) 0.1480(3) 0.0284(14) Uani d . 1 . .
    N N1 0.6289(7) 0.4792(4) 0.9439(4) 0.0297(17) Uani d . 1 . .
    H H1NB 0.6520 0.4592 0.9099 0.036 Uiso calc R 1 . .
    H H1NA 0.6732 0.5116 0.9517 0.036 Uiso calc R 1 . .
    N N2 0.7218(7) 1.0352(4) 0.2922(4) 0.0272(16) Uani d . 1 . .
    H H2NB 0.7719 1.0375 0.3215 0.033 Uiso calc R 1 . .
    H H2NA 0.6776 1.0682 0.2966 0.033 Uiso calc R 1 . .
    N N3 0.4500(8) 0.6235(4) 0.5739(4) 0.0320(18) Uani d . 1 . .
    H H3NB 0.3905 0.6209 0.5965 0.038 Uiso calc R 1 . .
    H H3NA 0.4383 0.6041 0.5377 0.038 Uiso calc R 1 . .
    N N4 0.3201(8) 0.8133(5) 0.2120(4) 0.035(2) Uani d . 1 . .
    H H4NB 0.3851 0.8006 0.2236 0.041 Uiso calc R 1 . .
    H H4NA 0.3224 0.8549 0.2034 0.041 Uiso calc R 1 . .
    N N5 0.4818(7) 0.4030(4) 0.4701(4) 0.0284(17) Uani d . 1 . .
    H H5NB 0.4970 0.4261 0.5036 0.034 Uiso calc R 1 . .
    H H5NA 0.5381 0.4035 0.4447 0.034 Uiso calc R 1 . .
    C C1 0.5225(10) 0.5737(5) 0.9283(5) 0.033(2) Uani d . 1 . .
    C C2 0.5198(8) 0.5038(5) 0.9335(4) 0.0283(19) Uani d . 1 . .
    H H2A 0.4914 0.4858 0.8954 0.034 Uiso calc R 1 . .
    C C3 0.4581(9) 0.4787(5) 0.9872(5) 0.033(2) Uani d . 1 . .
    H H3A 0.3853 0.4703 0.9757 0.040 Uiso calc R 1 . .
    H H3B 0.4589 0.5084 1.0211 0.040 Uiso calc R 1 . .
    C C4 0.5143(9) 0.4184(5) 1.0041(5) 0.030(2) Uani d . 1 . .
    H H4A 0.4996 0.4065 1.0462 0.036 Uiso calc R 1 . .
    H H4B 0.4941 0.3841 0.9771 0.036 Uiso calc R 1 . .
    C C5 0.6279(9) 0.4355(5) 0.9958(5) 0.032(2) Uani d . 1 . .
    H H5A 0.6556 0.4556 1.0325 0.038 Uiso calc R 1 . .
    H H5B 0.6699 0.3983 0.9870 0.038 Uiso calc R 1 . .
    C C6 0.7076(9) 0.9376(5) 0.3491(5) 0.031(2) Uani d . 1 . .
    C C7 0.6617(8) 0.9738(5) 0.2975(5) 0.0289(19) Uani d . 1 . .
    H H7A 0.5862 0.9815 0.3039 0.035 Uiso calc R 1 . .
    C C8 0.6816(10) 0.9420(5) 0.2356(5) 0.035(2) Uani d . 1 . .
    H H8A 0.6867 0.8966 0.2403 0.042 Uiso calc R 1 . .
    H H8B 0.6251 0.9515 0.2070 0.042 Uiso calc R 1 . .
    C C9 0.7846(9) 0.9690(5) 0.2134(5) 0.031(2) Uani d . 1 . .
    H H9A 0.8443 0.9503 0.2346 0.037 Uiso calc R 1 . .
    H H9B 0.7931 0.9632 0.1695 0.037 Uiso calc R 1 . .
    C C10 0.7721(9) 1.0363(5) 0.2293(5) 0.031(2) Uani d . 1 . .
    H H10A 0.7269 1.0577 0.1999 0.037 Uiso calc R 1 . .
    H H10B 0.8401 1.0575 0.2305 0.037 Uiso calc R 1 . .
    C C11 0.4650(8) 0.7049(5) 0.4984(5) 0.030(2) Uani d . 1 . .
    C C12 0.4773(9) 0.6902(5) 0.5634(4) 0.0281(19) Uani d . 1 . .
    H H12A 0.4310 0.7175 0.5879 0.034 Uiso calc R 1 . .
    C C13 0.5897(9) 0.6957(5) 0.5863(4) 0.031(2) Uani d . 1 . .
    H H13A 0.5915 0.7129 0.6275 0.037 Uiso calc R 1 . .
    H H13B 0.6312 0.7227 0.5595 0.037 Uiso calc R 1 . .
    C C14 0.6314(10) 0.6283(6) 0.5852(5) 0.037(2) Uani d . 1 . .
    H H14A 0.6529 0.6158 0.5443 0.045 Uiso calc R 1 . .
    H H14B 0.6902 0.6229 0.6133 0.045 Uiso calc R 1 . .
    C C15 0.5367(9) 0.5927(6) 0.6060(5) 0.036(2) Uani d . 1 . .
    H H15A 0.5417 0.5485 0.5946 0.043 Uiso calc R 1 . .
    H H15B 0.5279 0.5958 0.6501 0.043 Uiso calc R 1 . .
    C C16 0.3092(9) 0.8113(5) 0.1013(5) 0.035(2) Uani d . 1 . .
    C C17 0.2839(9) 0.7769(6) 0.1577(5) 0.034(2) Uani d . 1 . .
    H H17A 0.3215 0.7364 0.1569 0.041 Uiso calc R 1 . .
    C C18 0.1722(11) 0.7646(9) 0.1700(7) 0.057(4) Uani d . 1 . .
    H H18A 0.1477 0.7275 0.1481 0.068 Uiso calc R 1 . .
    H H18B 0.1288 0.8005 0.1587 0.068 Uiso calc R 1 . .
    C C19 0.1709(14) 0.7542(11) 0.2365(7) 0.071(6) Uani d . 1 . .
    H H19A 0.1002 0.7602 0.2528 0.085 Uiso calc R 1 . .
    H H19B 0.1945 0.7118 0.2463 0.085 Uiso calc R 1 . .
    C C20 0.2427(10) 0.8008(5) 0.2611(6) 0.037(2) Uani d . 1 . .
    H H20A 0.2777 0.7847 0.2975 0.044 Uiso calc R 1 . .
    H H20B 0.2050 0.8392 0.2719 0.044 Uiso calc R 1 . .
    C C21 0.3792(9) 0.4961(5) 0.4548(5) 0.032(2) Uani d . 1 . .
    C C22 0.3904(11) 0.4276(5) 0.4397(7) 0.044(3) Uani d . 1 . .
    H H22A 0.3974 0.4221 0.3952 0.053 Uiso calc R 1 . .
    C C23 0.2989(12) 0.3902(8) 0.4629(12) 0.075(6) Uani d . 1 . .
    H H23A 0.2485 0.4177 0.4832 0.090 Uiso calc R 1 . .
    H H23B 0.2635 0.3690 0.4292 0.090 Uiso calc R 1 . .
    C C24 0.3413(10) 0.3438(7) 0.5063(6) 0.045(3) Uani d . 1 . .
    H H24A 0.3041 0.3039 0.5029 0.054 Uiso calc R 1 . .
    H H24B 0.3356 0.3591 0.5482 0.054 Uiso calc R 1 . .
    C C25 0.4547(9) 0.3368(5) 0.4877(5) 0.034(2) Uani d . 1 . .
    H H25A 0.4980 0.3222 0.5216 0.041 Uiso calc R 1 . .
    H H25B 0.4623 0.3081 0.4533 0.041 Uiso calc R 1 . .
loop_
    _atom_site_aniso_label
    _atom_site_aniso_U_11
    _atom_site_aniso_U_22
    _atom_site_aniso_U_33
    _atom_site_aniso_U_12
    _atom_site_aniso_U_13
    _atom_site_aniso_U_23
    W1 0.02403(17) 0.02409(17) 0.02394(16) -0.00038(13) 0.00101(14) -0.00086(13)
    W2 0.02475(17) 0.02495(17) 0.02402(16) -0.00076(14) -0.00093(14)
                                                                    -0.00166(13)
    W3 0.02953(19) 0.02317(17) 0.02507(16) 0.00055(14) 0.00420(14) 0.00201(13)
    W4 0.02451(17) 0.02244(17) 0.02408(16) 0.00017(13) -0.00103(14) 0.00037(13)
    W5 0.02514(17) 0.02672(18) 0.02194(15) 0.00076(14) 0.00060(14) -0.00149(13)
    W6 0.02673(18) 0.02187(17) 0.02580(16) -0.00172(14) 0.00042(14) -0.00100(13)
    W7 0.02653(18) 0.02181(16) 0.02353(15) -0.00008(13) -0.00197(14)
                                                                    -0.00132(13)
    W8 0.02555(18) 0.02436(17) 0.02216(15) -0.00149(14) 0.00052(14) -0.00160(13)
    W9 0.02780(18) 0.02266(16) 0.02428(16) 0.00153(14) 0.00033(14) 0.00044(13)
    W10 0.02612(17) 0.02229(16) 0.02304(15) -0.00099(14) 0.00081(14) 0.00083(13)
    W11 0.02437(17) 0.02433(17) 0.02243(15) 0.00041(13) -0.00105(13) 0.00032(13)
    W12 0.02416(17) 0.02574(18) 0.02283(15) 0.00163(14) 0.00070(14) 0.00029(13)
    B1 0.026(5) 0.018(4) 0.016(4) -0.001(3) 0.006(3) -0.001(3)
    O1 0.023(3) 0.019(3) 0.021(3) 0.000(2) 0.007(2) -0.002(2)
    O1S 0.036(4) 0.030(4) 0.039(4) 0.004(3) -0.003(3) 0.006(3)
    O1W 0.056(5) 0.029(4) 0.037(4) 0.004(4) 0.005(4) 0.004(3)
    O2 0.029(3) 0.015(3) 0.023(3) 0.001(2) 0.005(3) 0.000(2)
    O2W 0.028(4) 0.044(4) 0.033(4) -0.001(3) -0.003(3) -0.004(3)
    O2S 0.036(4) 0.034(4) 0.045(4) -0.004(3) -0.003(4) 0.001(3)
    O3 0.024(3) 0.025(3) 0.020(3) 0.001(3) 0.000(2) -0.002(2)
    O3W 0.040(4) 0.037(4) 0.031(3) -0.001(3) 0.002(3) -0.002(3)
    O3S 0.032(4) 0.030(4) 0.043(4) -0.003(3) -0.001(3) -0.002(3)
    O4 0.027(3) 0.022(3) 0.023(3) 0.000(2) 0.000(3) -0.002(2)
    O4S 0.033(4) 0.032(4) 0.037(4) 0.001(3) 0.006(3) 0.004(3)
    O5 0.026(3) 0.027(3) 0.028(3) 0.001(3) 0.001(3) -0.001(3)
    O5S 0.034(4) 0.041(4) 0.027(3) -0.007(3) 0.001(3) -0.001(3)
    O6 0.021(3) 0.032(4) 0.023(3) 0.000(3) -0.006(2) -0.003(3)
    O6S 0.056(5) 0.030(4) 0.032(4) 0.002(4) -0.001(4) 0.006(3)
    O7 0.026(3) 0.023(3) 0.028(3) 0.001(3) 0.000(3) 0.003(2)
    O7S 0.055(5) 0.040(4) 0.030(4) -0.010(4) -0.003(4) 0.005(3)
    O8 0.022(3) 0.028(3) 0.021(3) 0.004(2) -0.002(2) 0.003(2)
    O8S 0.036(4) 0.033(4) 0.038(4) -0.007(3) 0.000(3) 0.002(3)
    O9 0.030(3) 0.021(3) 0.028(3) -0.002(3) -0.003(3) -0.004(3)
    O9S 0.047(5) 0.032(4) 0.046(4) 0.006(4) -0.008(4) 0.000(4)
    O10 0.033(4) 0.026(3) 0.031(3) -0.006(3) 0.010(3) 0.000(3)
    O10S 0.051(5) 0.032(4) 0.034(4) 0.004(4) -0.008(4) -0.005(3)
    O11 0.026(3) 0.022(3) 0.027(3) 0.003(3) -0.002(3) -0.003(2)
    O12 0.031(4) 0.031(4) 0.032(3) 0.002(3) 0.002(3) 0.000(3)
    O13 0.022(3) 0.022(3) 0.028(3) -0.001(2) -0.001(3) -0.003(2)
    O14 0.028(3) 0.019(3) 0.024(3) 0.000(3) 0.002(3) -0.004(2)
    O15 0.032(4) 0.024(3) 0.024(3) 0.001(3) 0.004(3) -0.004(2)
    O16 0.033(4) 0.028(3) 0.027(3) 0.001(3) -0.002(3) 0.003(3)
    O17 0.025(3) 0.032(4) 0.023(3) 0.002(3) 0.008(3) 0.000(3)
    O18 0.027(3) 0.031(4) 0.027(3) 0.002(3) -0.005(3) 0.001(3)
    O19 0.017(3) 0.032(3) 0.026(3) -0.001(3) 0.002(2) 0.002(3)
    O20 0.027(3) 0.032(4) 0.025(3) 0.001(3) 0.004(3) 0.001(3)
    O21 0.031(4) 0.020(3) 0.023(3) 0.002(3) -0.002(3) -0.002(2)
    O22 0.034(4) 0.020(3) 0.027(3) 0.006(3) -0.002(3) 0.002(3)
    O23 0.038(4) 0.030(4) 0.023(3) -0.002(3) 0.000(3) 0.001(3)
    O24 0.025(3) 0.028(3) 0.020(3) 0.000(3) -0.001(2) -0.001(2)
    O25 0.028(3) 0.029(4) 0.025(3) 0.007(3) -0.004(3) -0.004(3)
    O26 0.024(3) 0.027(3) 0.030(3) -0.002(3) 0.009(3) -0.001(3)
    O27 0.022(3) 0.025(3) 0.026(3) 0.002(3) -0.001(3) 0.001(2)
    O28 0.041(4) 0.025(3) 0.022(3) -0.006(3) 0.003(3) -0.007(2)
    O29 0.023(3) 0.036(4) 0.027(3) 0.000(3) 0.011(3) 0.001(3)
    O30 0.021(3) 0.031(4) 0.033(3) -0.003(3) -0.009(3) -0.013(3)
    O31 0.037(4) 0.034(4) 0.034(4) -0.001(3) 0.012(3) 0.005(3)
    O32 0.030(4) 0.034(4) 0.025(3) 0.009(3) -0.001(3) 0.000(3)
    O33 0.033(4) 0.026(3) 0.024(3) -0.001(3) 0.003(3) -0.005(3)
    O34 0.033(4) 0.018(3) 0.037(4) -0.009(3) 0.000(3) -0.011(3)
    O35 0.034(4) 0.023(3) 0.030(3) -0.002(3) 0.000(3) -0.001(3)
    O36 0.030(4) 0.031(4) 0.023(3) -0.001(3) 0.001(3) -0.004(3)
    O37 0.032(4) 0.027(3) 0.026(3) 0.008(3) -0.005(3) 0.003(3)
    O38 0.035(4) 0.018(3) 0.029(3) -0.004(3) 0.006(3) 0.010(3)
    O39 0.018(3) 0.037(4) 0.026(3) 0.004(3) -0.006(3) 0.000(3)
    O40 0.019(3) 0.035(4) 0.031(3) 0.004(3) 0.005(3) 0.001(3)
    N1 0.031(4) 0.032(4) 0.027(4) 0.000(3) -0.001(3) -0.006(3)
    N2 0.024(4) 0.026(4) 0.031(4) 0.000(3) -0.001(3) 0.003(3)
    N3 0.033(5) 0.032(5) 0.030(4) 0.002(4) 0.004(4) -0.002(3)
    N4 0.032(5) 0.043(5) 0.028(4) -0.005(4) -0.004(4) 0.001(4)
    N5 0.027(4) 0.036(5) 0.022(3) 0.000(4) -0.001(3) 0.001(3)
    C1 0.042(6) 0.031(5) 0.025(4) 0.006(4) -0.001(4) -0.002(4)
    C2 0.029(5) 0.029(5) 0.027(4) 0.000(4) 0.000(4) 0.000(4)
    C3 0.041(6) 0.022(5) 0.038(5) 0.005(4) 0.012(5) -0.002(4)
    C4 0.037(5) 0.022(4) 0.032(5) 0.006(4) 0.000(4) 0.004(4)
    C5 0.036(5) 0.032(5) 0.027(4) -0.002(4) -0.004(4) 0.000(4)
    C6 0.030(5) 0.031(5) 0.032(5) 0.001(4) 0.008(4) -0.006(4)
    C7 0.028(5) 0.023(4) 0.036(5) -0.004(4) -0.004(4) -0.006(4)
    C8 0.050(7) 0.024(5) 0.032(5) 0.005(4) -0.006(5) -0.012(4)
    C9 0.033(5) 0.031(5) 0.030(4) 0.006(4) -0.003(4) 0.002(4)
    C10 0.033(5) 0.030(5) 0.029(4) -0.002(4) 0.003(4) 0.000(4)
    C11 0.020(4) 0.041(6) 0.029(4) -0.001(4) -0.001(4) 0.002(4)
    C12 0.036(5) 0.024(4) 0.025(4) 0.004(4) 0.004(4) -0.004(3)
    C13 0.032(5) 0.041(6) 0.021(4) -0.001(4) -0.001(4) -0.001(4)
    C14 0.038(6) 0.044(6) 0.029(5) 0.007(5) 0.006(4) 0.000(4)
    C15 0.041(6) 0.035(6) 0.030(5) 0.009(5) 0.004(4) 0.002(4)
    C16 0.035(5) 0.029(5) 0.041(5) 0.005(4) 0.000(5) 0.005(4)
    C17 0.030(5) 0.045(6) 0.028(4) -0.004(5) 0.000(4) 0.002(4)
    C18 0.038(7) 0.088(12) 0.044(7) -0.020(7) -0.005(6) -0.001(7)
    C19 0.055(9) 0.109(15) 0.047(8) -0.042(10) 0.005(7) 0.003(9)
    C20 0.042(6) 0.027(5) 0.042(6) -0.002(4) 0.017(5) 0.003(4)
    C21 0.033(5) 0.031(5) 0.031(5) -0.001(4) 0.004(4) 0.000(4)
    C22 0.052(7) 0.024(5) 0.057(7) -0.003(5) -0.021(6) 0.006(5)
    C23 0.035(7) 0.044(8) 0.148(19) -0.004(6) -0.005(10) 0.016(10)
    C24 0.035(6) 0.060(8) 0.041(6) -0.012(6) -0.004(5) 0.010(6)
    C25 0.041(6) 0.029(5) 0.031(5) -0.004(4) -0.004(4) 0.004(4)
_geom_special_details
;
All e.s.d.'s (except the e.s.d. in the dihedral angle between two l.s. planes)
are estimated using the full covariance matrix. The cell e.s.d.'s are taken
into account individually in the estimation of e.s.d.'s in distances, angles
and torsion angles; correlations between e.s.d.'s in cell parameters are only
used when they are defined by crystal symmetry. An approximate (isotropic)
treatment of cell e.s.d.'s is used for estimating e.s.d.'s involving l.s.
planes.
;
loop_
    _geom_bond_atom_site_label_1
    _geom_bond_atom_site_label_2
    _geom_bond_site_symmetry_2
    _geom_bond_distance
    _geom_bond_publ_flag
    W1 O29 . 1.706(7) ?
    W1 O5 . 1.857(7) ?
    W1 O8 . 1.911(7) ?
    W1 O6 . 1.924(6) ?
    W1 O7 . 1.945(7) ?
    W1 O1 . 2.357(6) ?
    W2 O30 . 1.708(6) ?
    W2 O15 . 1.863(7) ?
    W2 O11 . 1.866(7) ?
    W2 O9 . 1.951(7) ?
    W2 O6 . 1.961(7) ?
    W2 O1 . 2.384(7) ?
    W3 O31 . 1.713(7) ?
    W3 O16 . 1.892(8) ?
    W3 O12 . 1.894(8) ?
    W3 O10 . 1.935(8) ?
    W3 O5 . 1.937(7) ?
    W3 O2 . 2.385(6) ?
    W4 O32 . 1.713(7) ?
    W4 O13 . 1.869(7) ?
    W4 O17 . 1.898(7) ?
    W4 O7 . 1.926(7) ?
    W4 O11 . 1.961(7) ?
    W4 O1 . 2.334(6) ?
    W5 O33 . 1.713(7) ?
    W5 O8 . 1.886(7) ?
    W5 O14 . 1.897(7) ?
    W5 O12 . 1.900(8) ?
    W5 O18 . 1.935(7) ?
    W5 O3 . 2.369(6) ?
    W6 O34 . 1.711(6) ?
    W6 O9 . 1.854(7) ?
    W6 O10 . 1.898(7) ?
    W6 O19 . 1.921(7) ?
    W6 O20 . 1.942(8) ?
    W6 O2 . 2.325(7) ?
    W7 O35 . 1.711(7) ?
    W7 O23 . 1.883(7) ?
    W7 O24 . 1.892(7) ?
    W7 O13 . 1.913(7) ?
    W7 O14 . 1.920(7) ?
    W7 O3 . 2.400(7) ?
    W8 O36 . 1.697(7) ?
    W8 O19 . 1.868(7) ?
    W8 O25 . 1.906(7) ?
    W8 O15 . 1.916(8) ?
    W8 O21 . 1.939(7) ?
    W8 O4 . 2.359(6) ?
    W9 O37 . 1.715(7) ?
    W9 O26 . 1.887(7) ?
    W9 O20 . 1.903(8) ?
    W9 O22 . 1.904(7) ?
    W9 O16 . 1.937(7) ?
    W9 O2 . 2.373(7) ?
    W10 O38 . 1.721(6) ?
    W10 O17 . 1.887(7) ?
    W10 O23 . 1.889(7) ?
    W10 O27 . 1.920(7) ?
    W10 O21 . 1.934(7) ?
    W10 O4 . 2.354(7) ?
    W11 O39 . 1.730(7) ?
    W11 O18 . 1.901(7) ?
    W11 O22 . 1.911(7) ?
    W11 O24 . 1.919(7) ?
    W11 O28 . 1.921(7) ?
    W11 O3 . 2.341(7) ?
    W12 O40 . 1.725(7) ?
    W12 O28 . 1.866(6) ?
    W12 O27 . 1.888(7) ?
    W12 O26 . 1.900(7) ?
    W12 O25 . 1.936(7) ?
    W12 O4 . 2.385(7) ?
    B1 O3 . 1.503(12) ?
    B1 O4 . 1.513(12) ?
    B1 O1 . 1.534(13) ?
    B1 O2 . 1.556(12) ?
    O1S C1 . 1.291(14) ?
    O1S H1O . 0.7151 ?
    O2S C1 . 1.206(15) ?
    O3S C6 . 1.232(14) ?
    O4S C6 . 1.310(14) ?
    O4S H4O . 0.9251 ?
    O5S C11 . 1.243(14) ?
    O6S C11 . 1.312(14) ?
    O6S H6O . 0.8390 ?
    O7S C16 . 1.292(15) ?
    O7S H7O . 0.8400 ?
    O8S C16 . 1.235(14) ?
    O9S C21 . 1.344(14) ?
    O9S H9O . 0.8951 ?
    O10S C21 . 1.178(14) ?
    N1 C5 . 1.493(14) ?
    N1 C2 . 1.524(14) ?
    N1 H1NB . 0.9200 ?
    N1 H1NA . 0.9200 ?
    N2 C7 . 1.540(13) ?
    N2 C10 . 1.541(13) ?
    N2 H2NB . 0.9200 ?
    N2 H2NA . 0.9200 ?
    N3 C15 . 1.485(15) ?
    N3 C12 . 1.502(14) ?
    N3 H3NB . 0.9200 ?
    N3 H3NA . 0.9200 ?
    N4 C20 . 1.504(14) ?
    N4 C17 . 1.516(14) ?
    N4 H4NB . 0.9200 ?
    N4 H4NA . 0.9200 ?
    N5 C22 . 1.460(15) ?
    N5 C25 . 1.522(14) ?
    N5 H5NB . 0.9200 ?
    N5 H5NA . 0.9200 ?
    C1 C2 . 1.516(15) ?
    C2 C3 . 1.534(14) ?
    C2 H2A . 1.0000 ?
    C3 C4 . 1.537(14) ?
    C3 H3A . 0.9900 ?
    C3 H3B . 0.9900 ?
    C4 C5 . 1.523(16) ?
    C4 H4A . 0.9900 ?
    C4 H4B . 0.9900 ?
    C5 H5A . 0.9900 ?
    C5 H5B . 0.9900 ?
    C6 C7 . 1.511(16) ?
    C7 C8 . 1.559(14) ?
    C7 H7A . 1.0000 ?
    C8 C9 . 1.533(17) ?
    C8 H8A . 0.9900 ?
    C8 H8B . 0.9900 ?
    C9 C10 . 1.505(15) ?
    C9 H9A . 0.9900 ?
    C9 H9B . 0.9900 ?
    C10 H10A . 0.9900 ?
    C10 H10B . 0.9900 ?
    C11 C12 . 1.487(14) ?
    C12 C13 . 1.542(15) ?
    C12 H12A . 1.0000 ?
    C13 C14 . 1.552(17) ?
    C13 H13A . 0.9900 ?
    C13 H13B . 0.9900 ?
    C14 C15 . 1.516(18) ?
    C14 H14A . 0.9900 ?
    C14 H14B . 0.9900 ?
    C15 H15A . 0.9900 ?
    C15 H15B . 0.9900 ?
    C16 C17 . 1.494(15) ?
    C17 C18 . 1.492(17) ?
    C17 H17A . 1.0000 ?
    C18 C19 . 1.49(2) ?
    C18 H18A . 0.9900 ?
    C18 H18B . 0.9900 ?
    C19 C20 . 1.47(2) ?
    C19 H19A . 0.9900 ?
    C19 H19B . 0.9900 ?
    C20 H20A . 0.9900 ?
    C20 H20B . 0.9900 ?
    C21 C22 . 1.525(17) ?
    C22 C23 . 1.52(2) ?
    C22 H22A . 1.0000 ?
    C23 C24 . 1.49(2) ?
    C23 H23A . 0.9900 ?
    C23 H23B . 0.9900 ?
    C24 C25 . 1.529(18) ?
    C24 H24A . 0.9900 ?
    C24 H24B . 0.9900 ?
    C25 H25A . 0.9900 ?
    C25 H25B . 0.9900 ?
loop_
    _geom_angle_atom_site_label_1
    _geom_angle_atom_site_label_2
    _geom_angle_atom_site_label_3
    _geom_angle_site_symmetry_1
    _geom_angle_site_symmetry_3
    _geom_angle
    _geom_angle_publ_flag
    O29 W1 O5 . . 101.7(3) ?
    O29 W1 O8 . . 101.2(3) ?
    O5 W1 O8 . . 88.1(3) ?
    O29 W1 O6 . . 97.7(3) ?
    O5 W1 O6 . . 92.0(3) ?
    O8 W1 O6 . . 160.7(3) ?
    O29 W1 O7 . . 96.7(3) ?
    O5 W1 O7 . . 161.4(3) ?
    O8 W1 O7 . . 86.1(3) ?
    O6 W1 O7 . . 87.7(3) ?
    O29 W1 O1 . . 169.8(3) ?
    O5 W1 O1 . . 86.9(3) ?
    O8 W1 O1 . . 84.4(3) ?
    O6 W1 O1 . . 76.3(3) ?
    O7 W1 O1 . . 75.0(3) ?
    O30 W2 O15 . . 101.9(3) ?
    O30 W2 O11 . . 101.3(3) ?
    O15 W2 O11 . . 95.0(3) ?
    O30 W2 O9 . . 99.5(3) ?
    O15 W2 O9 . . 84.9(3) ?
    O11 W2 O9 . . 158.8(3) ?
    O30 W2 O6 . . 96.4(3) ?
    O15 W2 O6 . . 160.4(3) ?
    O11 W2 O6 . . 88.2(3) ?
    O9 W2 O6 . . 85.2(3) ?
    O30 W2 O1 . . 170.9(3) ?
    O15 W2 O1 . . 87.0(3) ?
    O11 W2 O1 . . 76.0(3) ?
    O9 W2 O1 . . 82.9(3) ?
    O6 W2 O1 . . 75.0(2) ?
    O31 W3 O16 . . 101.8(4) ?
    O31 W3 O12 . . 100.7(4) ?
    O16 W3 O12 . . 90.4(3) ?
    O31 W3 O10 . . 99.3(3) ?
    O16 W3 O10 . . 89.1(3) ?
    O12 W3 O10 . . 159.7(3) ?
    O31 W3 O5 . . 99.1(4) ?
    O16 W3 O5 . . 159.1(3) ?
    O12 W3 O5 . . 87.1(3) ?
    O10 W3 O5 . . 86.2(3) ?
    O31 W3 O2 . . 173.6(3) ?
    O16 W3 O2 . . 75.6(3) ?
    O12 W3 O2 . . 85.3(3) ?
    O10 W3 O2 . . 74.9(3) ?
    O5 W3 O2 . . 83.5(3) ?
    O32 W4 O13 . . 100.8(3) ?
    O32 W4 O17 . . 100.8(3) ?
    O13 W4 O17 . . 87.7(3) ?
    O32 W4 O7 . . 97.6(3) ?
    O13 W4 O7 . . 92.3(3) ?
    O17 W4 O7 . . 161.2(3) ?
    O32 W4 O11 . . 96.7(3) ?
    O13 W4 O11 . . 162.4(3) ?
    O17 W4 O11 . . 87.2(3) ?
    O7 W4 O11 . . 87.1(3) ?
    O32 W4 O1 . . 170.0(3) ?
    O13 W4 O1 . . 87.3(3) ?
    O17 W4 O1 . . 85.3(3) ?
    O7 W4 O1 . . 75.9(3) ?
    O11 W4 O1 . . 75.5(3) ?
    O33 W5 O8 . . 101.7(3) ?
    O33 W5 O14 . . 97.0(3) ?
    O8 W5 O14 . . 91.7(3) ?
    O33 W5 O12 . . 102.2(3) ?
    O8 W5 O12 . . 87.8(3) ?
    O14 W5 O12 . . 160.5(3) ?
    O33 W5 O18 . . 97.6(3) ?
    O8 W5 O18 . . 160.6(3) ?
    O14 W5 O18 . . 88.0(3) ?
    O12 W5 O18 . . 86.1(3) ?
    O33 W5 O3 . . 169.6(3) ?
    O8 W5 O3 . . 86.4(3) ?
    O14 W5 O3 . . 76.1(3) ?
    O12 W5 O3 . . 84.4(3) ?
    O18 W5 O3 . . 74.7(3) ?
    O34 W6 O9 . . 101.3(3) ?
    O34 W6 O10 . . 98.3(3) ?
    O9 W6 O10 . . 93.1(3) ?
    O34 W6 O19 . . 99.3(3) ?
    O9 W6 O19 . . 87.2(3) ?
    O10 W6 O19 . . 161.9(3) ?
    O34 W6 O20 . . 96.5(4) ?
    O9 W6 O20 . . 161.9(3) ?
    O10 W6 O20 . . 88.0(3) ?
    O19 W6 O20 . . 86.2(3) ?
    O34 W6 O2 . . 171.3(3) ?
    O9 W6 O2 . . 86.5(3) ?
    O10 W6 O2 . . 77.1(3) ?
    O19 W6 O2 . . 84.9(3) ?
    O20 W6 O2 . . 76.1(3) ?
    O35 W7 O23 . . 102.9(3) ?
    O35 W7 O24 . . 98.4(3) ?
    O23 W7 O24 . . 91.8(3) ?
    O35 W7 O13 . . 101.9(3) ?
    O23 W7 O13 . . 85.6(3) ?
    O24 W7 O13 . . 159.6(3) ?
    O35 W7 O14 . . 98.0(3) ?
    O23 W7 O14 . . 159.0(3) ?
    O24 W7 O14 . . 87.7(3) ?
    O13 W7 O14 . . 87.6(3) ?
    O35 W7 O3 . . 170.3(3) ?
    O23 W7 O3 . . 84.7(3) ?
    O24 W7 O3 . . 75.0(3) ?
    O13 W7 O3 . . 84.6(3) ?
    O14 W7 O3 . . 74.9(2) ?
    O36 W8 O19 . . 101.0(3) ?
    O36 W8 O25 . . 96.1(3) ?
    O19 W8 O25 . . 92.7(3) ?
    O36 W8 O15 . . 101.4(3) ?
    O19 W8 O15 . . 86.9(3) ?
    O25 W8 O15 . . 162.2(3) ?
    O36 W8 O21 . . 97.8(3) ?
    O19 W8 O21 . . 161.1(3) ?
    O25 W8 O21 . . 87.4(3) ?
    O15 W8 O21 . . 87.3(3) ?
    O36 W8 O4 . . 170.4(3) ?
    O19 W8 O4 . . 86.0(3) ?
    O25 W8 O4 . . 76.9(3) ?
    O15 W8 O4 . . 85.4(3) ?
    O21 W8 O4 . . 75.6(3) ?
    O37 W9 O26 . . 101.6(3) ?
    O37 W9 O20 . . 99.3(3) ?
    O26 W9 O20 . . 92.5(3) ?
    O37 W9 O22 . . 100.9(3) ?
    O26 W9 O22 . . 86.7(3) ?
    O20 W9 O22 . . 159.5(3) ?
    O37 W9 O16 . . 97.7(3) ?
    O26 W9 O16 . . 160.2(3) ?
    O20 W9 O16 . . 88.7(3) ?
    O22 W9 O16 . . 85.3(3) ?
    O37 W9 O2 . . 171.1(3) ?
    O26 W9 O2 . . 86.1(3) ?
    O20 W9 O2 . . 75.6(3) ?
    O22 W9 O2 . . 83.9(3) ?
    O16 W9 O2 . . 75.1(3) ?
    O38 W10 O17 . . 100.6(3) ?
    O38 W10 O23 . . 101.2(3) ?
    O17 W10 O23 . . 86.7(3) ?
    O38 W10 O27 . . 98.1(3) ?
    O17 W10 O27 . . 161.2(3) ?
    O23 W10 O27 . . 88.2(3) ?
    O38 W10 O21 . . 97.3(3) ?
    O17 W10 O21 . . 90.9(3) ?
    O23 W10 O21 . . 161.5(3) ?
    O27 W10 O21 . . 88.2(3) ?
    O38 W10 O4 . . 170.4(3) ?
    O17 W10 O4 . . 86.3(3) ?
    O23 W10 O4 . . 85.7(3) ?
    O27 W10 O4 . . 75.3(3) ?
    O21 W10 O4 . . 75.8(3) ?
    O39 W11 O18 . . 99.4(3) ?
    O39 W11 O22 . . 99.7(3) ?
    O18 W11 O22 . . 89.5(3) ?
    O39 W11 O24 . . 99.6(3) ?
    O18 W11 O24 . . 88.6(3) ?
    O22 W11 O24 . . 160.6(3) ?
    O39 W11 O28 . . 99.8(3) ?
    O18 W11 O28 . . 160.8(3) ?
    O22 W11 O28 . . 87.2(3) ?
    O24 W11 O28 . . 88.2(3) ?
    O39 W11 O3 . . 173.6(3) ?
    O18 W11 O3 . . 75.9(3) ?
    O22 W11 O3 . . 84.8(3) ?
    O24 W11 O3 . . 76.0(3) ?
    O28 W11 O3 . . 84.9(3) ?
    O40 W12 O28 . . 100.3(4) ?
    O40 W12 O27 . . 99.0(3) ?
    O28 W12 O27 . . 89.8(3) ?
    O40 W12 O26 . . 101.7(3) ?
    O28 W12 O26 . . 87.1(3) ?
    O27 W12 O26 . . 159.3(3) ?
    O40 W12 O25 . . 98.8(3) ?
    O28 W12 O25 . . 160.9(3) ?
    O27 W12 O25 . . 87.9(3) ?
    O26 W12 O25 . . 88.4(3) ?
    O40 W12 O4 . . 171.8(3) ?
    O28 W12 O4 . . 85.5(3) ?
    O27 W12 O4 . . 75.0(3) ?
    O26 W12 O4 . . 84.3(3) ?
    O25 W12 O4 . . 75.7(3) ?
    O3 B1 O4 . . 110.3(8) ?
    O3 B1 O1 . . 111.0(7) ?
    O4 B1 O1 . . 110.0(7) ?
    O3 B1 O2 . . 108.8(7) ?
    O4 B1 O2 . . 108.0(7) ?
    O1 B1 O2 . . 108.6(7) ?
    B1 O1 W4 . . 124.8(5) ?
    B1 O1 W1 . . 125.5(5) ?
    W4 O1 W1 . . 90.4(2) ?
    B1 O1 W2 . . 126.0(5) ?
    W4 O1 W2 . . 89.0(2) ?
    W1 O1 W2 . . 89.8(2) ?
    C1 O1S H1O . . 120.6 ?
    B1 O2 W6 . . 126.5(5) ?
    B1 O2 W9 . . 125.5(6) ?
    W6 O2 W9 . . 89.5(2) ?
    B1 O2 W3 . . 125.8(5) ?
    W6 O2 W3 . . 89.0(2) ?
    W9 O2 W3 . . 88.7(2) ?
    B1 O3 W11 . . 127.6(6) ?
    B1 O3 W5 . . 125.7(5) ?
    W11 O3 W5 . . 89.5(2) ?
    B1 O3 W7 . . 125.0(5) ?
    W11 O3 W7 . . 88.5(2) ?
    W5 O3 W7 . . 88.2(2) ?
    B1 O4 W10 . . 124.4(5) ?
    B1 O4 W8 . . 126.9(6) ?
    W10 O4 W8 . . 89.9(2) ?
    B1 O4 W12 . . 126.4(6) ?
    W10 O4 W12 . . 88.7(2) ?
    W8 O4 W12 . . 88.5(2) ?
    C6 O4S H4O . . 107.0 ?
    W1 O5 W3 . . 148.7(4) ?
    W1 O6 W2 . . 118.9(3) ?
    C11 O6S H6O . . 119.8 ?
    W4 O7 W1 . . 118.7(4) ?
    C16 O7S H7O . . 109.5 ?
    W5 O8 W1 . . 147.7(4) ?
    W6 O9 W2 . . 149.7(4) ?
    C21 O9S H9O . . 103.3 ?
    W6 O10 W3 . . 118.9(4) ?
    W2 O11 W4 . . 119.5(3) ?
    W3 O12 W5 . . 148.9(4) ?
    W4 O13 W7 . . 148.6(4) ?
    W5 O14 W7 . . 120.8(3) ?
    W2 O15 W8 . . 149.8(4) ?
    W3 O16 W9 . . 120.5(4) ?
    W10 O17 W4 . . 147.1(4) ?
    W11 O18 W5 . . 119.7(4) ?
    W8 O19 W6 . . 147.5(4) ?
    W9 O20 W6 . . 118.7(4) ?
    W10 O21 W8 . . 118.6(3) ?
    W9 O22 W11 . . 148.5(4) ?
    W7 O23 W10 . . 150.2(5) ?
    W7 O24 W11 . . 120.4(4) ?
    W8 O25 W12 . . 119.0(4) ?
    W9 O26 W12 . . 149.6(4) ?
    W12 O27 W10 . . 121.0(4) ?
    W12 O28 W11 . . 148.6(4) ?
    C5 N1 C2 . . 109.2(8) ?
    C5 N1 H1NB . . 109.8 ?
    C2 N1 H1NB . . 109.8 ?
    C5 N1 H1NA . . 109.8 ?
    C2 N1 H1NA . . 109.8 ?
    H1NB N1 H1NA . . 108.3 ?
    C7 N2 C10 . . 107.2(8) ?
    C7 N2 H2NB . . 110.3 ?
    C10 N2 H2NB . . 110.3 ?
    C7 N2 H2NA . . 110.3 ?
    C10 N2 H2NA . . 110.3 ?
    H2NB N2 H2NA . . 108.5 ?
    C15 N3 C12 . . 109.1(9) ?
    C15 N3 H3NB . . 109.9 ?
    C12 N3 H3NB . . 109.9 ?
    C15 N3 H3NA . . 109.9 ?
    C12 N3 H3NA . . 109.9 ?
    H3NB N3 H3NA . . 108.3 ?
    C20 N4 C17 . . 106.4(9) ?
    C20 N4 H4NB . . 110.5 ?
    C17 N4 H4NB . . 110.5 ?
    C20 N4 H4NA . . 110.5 ?
    C17 N4 H4NA . . 110.5 ?
    H4NB N4 H4NA . . 108.6 ?
    C22 N5 C25 . . 106.0(9) ?
    C22 N5 H5NB . . 110.5 ?
    C25 N5 H5NB . . 110.5 ?
    C22 N5 H5NA . . 110.5 ?
    C25 N5 H5NA . . 110.5 ?
    H5NB N5 H5NA . . 108.7 ?
    O2S C1 O1S . . 128.5(11) ?
    O2S C1 C2 . . 123.2(11) ?
    O1S C1 C2 . . 108.2(10) ?
    C1 C2 N1 . . 109.7(9) ?
    C1 C2 C3 . . 115.1(9) ?
    N1 C2 C3 . . 103.9(8) ?
    C1 C2 H2A . . 109.3 ?
    N1 C2 H2A . . 109.3 ?
    C3 C2 H2A . . 109.3 ?
    C2 C3 C4 . . 104.2(8) ?
    C2 C3 H3A . . 110.9 ?
    C4 C3 H3A . . 110.9 ?
    C2 C3 H3B . . 110.9 ?
    C4 C3 H3B . . 110.9 ?
    H3A C3 H3B . . 108.9 ?
    C5 C4 C3 . . 102.8(9) ?
    C5 C4 H4A . . 111.2 ?
    C3 C4 H4A . . 111.2 ?
    C5 C4 H4B . . 111.2 ?
    C3 C4 H4B . . 111.2 ?
    H4A C4 H4B . . 109.1 ?
    N1 C5 C4 . . 104.8(9) ?
    N1 C5 H5A . . 110.8 ?
    C4 C5 H5A . . 110.8 ?
    N1 C5 H5B . . 110.8 ?
    C4 C5 H5B . . 110.8 ?
    H5A C5 H5B . . 108.9 ?
    O3S C6 O4S . . 125.6(11) ?
    O3S C6 C7 . . 122.6(10) ?
    O4S C6 C7 . . 111.7(9) ?
    C6 C7 N2 . . 107.9(8) ?
    C6 C7 C8 . . 112.2(9) ?
    N2 C7 C8 . . 103.2(9) ?
    C6 C7 H7A . . 111.1 ?
    N2 C7 H7A . . 111.1 ?
    C8 C7 H7A . . 111.1 ?
    C9 C8 C7 . . 105.1(9) ?
    C9 C8 H8A . . 110.7 ?
    C7 C8 H8A . . 110.7 ?
    C9 C8 H8B . . 110.7 ?
    C7 C8 H8B . . 110.7 ?
    H8A C8 H8B . . 108.8 ?
    C10 C9 C8 . . 101.4(9) ?
    C10 C9 H9A . . 111.5 ?
    C8 C9 H9A . . 111.5 ?
    C10 C9 H9B . . 111.5 ?
    C8 C9 H9B . . 111.5 ?
    H9A C9 H9B . . 109.3 ?
    C9 C10 N2 . . 104.1(8) ?
    C9 C10 H10A . . 110.9 ?
    N2 C10 H10A . . 110.9 ?
    C9 C10 H10B . . 110.9 ?
    N2 C10 H10B . . 110.9 ?
    H10A C10 H10B . . 109.0 ?
    O5S C11 O6S . . 125.7(10) ?
    O5S C11 C12 . . 122.1(10) ?
    O6S C11 C12 . . 112.1(9) ?
    C11 C12 N3 . . 109.3(9) ?
    C11 C12 C13 . . 113.9(9) ?
    N3 C12 C13 . . 104.1(9) ?
    C11 C12 H12A . . 109.8 ?
    N3 C12 H12A . . 109.8 ?
    C13 C12 H12A . . 109.8 ?
    C12 C13 C14 . . 104.4(9) ?
    C12 C13 H13A . . 110.9 ?
    C14 C13 H13A . . 110.9 ?
    C12 C13 H13B . . 110.9 ?
    C14 C13 H13B . . 110.9 ?
    H13A C13 H13B . . 108.9 ?
    C15 C14 C13 . . 101.0(9) ?
    C15 C14 H14A . . 111.6 ?
    C13 C14 H14A . . 111.6 ?
    C15 C14 H14B . . 111.6 ?
    C13 C14 H14B . . 111.6 ?
    H14A C14 H14B . . 109.4 ?
    N3 C15 C14 . . 103.6(9) ?
    N3 C15 H15A . . 111.0 ?
    C14 C15 H15A . . 111.0 ?
    N3 C15 H15B . . 111.0 ?
    C14 C15 H15B . . 111.0 ?
    H15A C15 H15B . . 109.0 ?
    O8S C16 O7S . . 125.4(11) ?
    O8S C16 C17 . . 122.2(11) ?
    O7S C16 C17 . . 112.3(10) ?
    C18 C17 C16 . . 117.0(11) ?
    C18 C17 N4 . . 104.0(10) ?
    C16 C17 N4 . . 110.1(10) ?
    C18 C17 H17A . . 108.5 ?
    C16 C17 H17A . . 108.5 ?
    N4 C17 H17A . . 108.5 ?
    C17 C18 C19 . . 102.7(11) ?
    C17 C18 H18A . . 111.2 ?
    C19 C18 H18A . . 111.2 ?
    C17 C18 H18B . . 111.2 ?
    C19 C18 H18B . . 111.2 ?
    H18A C18 H18B . . 109.1 ?
    C20 C19 C18 . . 105.0(13) ?
    C20 C19 H19A . . 110.8 ?
    C18 C19 H19A . . 110.8 ?
    C20 C19 H19B . . 110.8 ?
    C18 C19 H19B . . 110.8 ?
    H19A C19 H19B . . 108.8 ?
    C19 C20 N4 . . 105.7(11) ?
    C19 C20 H20A . . 110.6 ?
    N4 C20 H20A . . 110.6 ?
    C19 C20 H20B . . 110.6 ?
    N4 C20 H20B . . 110.6 ?
    H20A C20 H20B . . 108.7 ?
    O10S C21 O9S . . 126.1(11) ?
    O10S C21 C22 . . 123.8(11) ?
    O9S C21 C22 . . 110.0(10) ?
    N5 C22 C23 . . 106.1(11) ?
    N5 C22 C21 . . 109.2(10) ?
    C23 C22 C21 . . 111.5(13) ?
    N5 C22 H22A . . 110.0 ?
    C23 C22 H22A . . 110.0 ?
    C21 C22 H22A . . 110.0 ?
    C24 C23 C22 . . 106.9(12) ?
    C24 C23 H23A . . 110.4 ?
    C22 C23 H23A . . 110.4 ?
    C24 C23 H23B . . 110.3 ?
    C22 C23 H23B . . 110.3 ?
    H23A C23 H23B . . 108.6 ?
    C23 C24 C25 . . 104.0(11) ?
    C23 C24 H24A . . 111.0 ?
    C25 C24 H24A . . 111.0 ?
    C23 C24 H24B . . 110.9 ?
    C25 C24 H24B . . 111.0 ?
    H24A C24 H24B . . 109.0 ?
    N5 C25 C24 . . 101.4(10) ?
    N5 C25 H25A . . 111.5 ?
    C24 C25 H25A . . 111.5 ?
    N5 C25 H25B . . 111.5 ?
    C24 C25 H25B . . 111.5 ?
    H25A C25 H25B . . 109.3 ?
loop_
    _geom_torsion_atom_site_label_1
    _geom_torsion_atom_site_label_2
    _geom_torsion_atom_site_label_3
    _geom_torsion_atom_site_label_4
    _geom_torsion_site_symmetry_1
    _geom_torsion_site_symmetry_2
    _geom_torsion_site_symmetry_3
    _geom_torsion_site_symmetry_4
    _geom_torsion
    _geom_torsion_publ_flag
    O3 B1 O1 W4 . . . . 59.2(8) ?
    O4 B1 O1 W4 . . . . -63.2(8) ?
    O2 B1 O1 W4 . . . . 178.8(4) ?
    O3 B1 O1 W1 . . . . -61.3(9) ?
    O4 B1 O1 W1 . . . . 176.3(5) ?
    O2 B1 O1 W1 . . . . 58.4(8) ?
    O3 B1 O1 W2 . . . . 177.8(5) ?
    O4 B1 O1 W2 . . . . 55.4(9) ?
    O2 B1 O1 W2 . . . . -62.6(8) ?
    O32 W4 O1 B1 . . . . 174.8(15) ?
    O13 W4 O1 B1 . . . . -41.5(6) ?
    O17 W4 O1 B1 . . . . 46.5(6) ?
    O7 W4 O1 B1 . . . . -134.6(6) ?
    O11 W4 O1 B1 . . . . 134.8(6) ?
    O32 W4 O1 W1 . . . . -49.8(16) ?
    O13 W4 O1 W1 . . . . 94.0(3) ?
    O17 W4 O1 W1 . . . . -178.1(3) ?
    O7 W4 O1 W1 . . . . 0.9(2) ?
    O11 W4 O1 W1 . . . . -89.8(3) ?
    O32 W4 O1 W2 . . . . 40.0(16) ?
    O13 W4 O1 W2 . . . . -176.3(3) ?
    O17 W4 O1 W2 . . . . -88.3(3) ?
    O7 W4 O1 W2 . . . . 90.6(3) ?
    O11 W4 O1 W2 . . . . 0.0(2) ?
    O29 W1 O1 B1 . . . . 170.5(16) ?
    O5 W1 O1 B1 . . . . -41.8(6) ?
    O8 W1 O1 B1 . . . . 46.6(6) ?
    O6 W1 O1 B1 . . . . -134.6(7) ?
    O7 W1 O1 B1 . . . . 134.1(7) ?
    O29 W1 O1 W4 . . . . 35.6(18) ?
    O5 W1 O1 W4 . . . . -176.7(3) ?
    O8 W1 O1 W4 . . . . -88.3(3) ?
    O6 W1 O1 W4 . . . . 90.5(3) ?
    O7 W1 O1 W4 . . . . -0.9(2) ?
    O29 W1 O1 W2 . . . . -53.4(18) ?
    O5 W1 O1 W2 . . . . 94.3(3) ?
    O8 W1 O1 W2 . . . . -177.3(3) ?
    O6 W1 O1 W2 . . . . 1.5(3) ?
    O7 W1 O1 W2 . . . . -89.9(3) ?
    O15 W2 O1 B1 . . . . -37.9(6) ?
    O11 W2 O1 B1 . . . . -133.8(7) ?
    O9 W2 O1 B1 . . . . 47.3(6) ?
    O6 W2 O1 B1 . . . . 134.3(7) ?
    O15 W2 O1 W4 . . . . 95.9(3) ?
    O11 W2 O1 W4 . . . . 0.0(2) ?
    O9 W2 O1 W4 . . . . -178.9(3) ?
    O6 W2 O1 W4 . . . . -91.9(3) ?
    O15 W2 O1 W1 . . . . -173.6(3) ?
    O11 W2 O1 W1 . . . . 90.4(3) ?
    O9 W2 O1 W1 . . . . -88.4(3) ?
    O6 W2 O1 W1 . . . . -1.5(3) ?
    O3 B1 O2 W6 . . . . 178.6(5) ?
    O4 B1 O2 W6 . . . . -61.6(9) ?
    O1 B1 O2 W6 . . . . 57.6(8) ?
    O3 B1 O2 W9 . . . . -60.4(8) ?
    O4 B1 O2 W9 . . . . 59.4(9) ?
    O1 B1 O2 W9 . . . . 178.6(4) ?
    O3 B1 O2 W3 . . . . 58.2(9) ?
    O4 B1 O2 W3 . . . . 178.0(5) ?
    O1 B1 O2 W3 . . . . -62.8(8) ?
    O9 W6 O2 B1 . . . . -40.3(7) ?
    O10 W6 O2 B1 . . . . -134.4(7) ?
    O19 W6 O2 B1 . . . . 47.2(7) ?
    O20 W6 O2 B1 . . . . 134.5(7) ?
    O9 W6 O2 W9 . . . . -176.1(3) ?
    O10 W6 O2 W9 . . . . 89.9(3) ?
    O19 W6 O2 W9 . . . . -88.6(3) ?
    O20 W6 O2 W9 . . . . -1.2(2) ?
    O9 W6 O2 W3 . . . . 95.2(3) ?
    O10 W6 O2 W3 . . . . 1.2(3) ?
    O19 W6 O2 W3 . . . . -177.3(3) ?
    O20 W6 O2 W3 . . . . -89.9(3) ?
    O26 W9 O2 B1 . . . . -41.6(6) ?
    O20 W9 O2 B1 . . . . -135.2(6) ?
    O22 W9 O2 B1 . . . . 45.5(6) ?
    O16 W9 O2 B1 . . . . 132.3(6) ?
    O26 W9 O2 W6 . . . . 94.8(3) ?
    O20 W9 O2 W6 . . . . 1.2(2) ?
    O22 W9 O2 W6 . . . . -178.0(3) ?
    O16 W9 O2 W6 . . . . -91.3(3) ?
    O26 W9 O2 W3 . . . . -176.2(3) ?
    O20 W9 O2 W3 . . . . 90.2(3) ?
    O22 W9 O2 W3 . . . . -89.0(3) ?
    O16 W9 O2 W3 . . . . -2.3(3) ?
    O16 W3 O2 B1 . . . . -132.1(7) ?
    O12 W3 O2 B1 . . . . -40.4(7) ?
    O10 W3 O2 B1 . . . . 134.9(7) ?
    O5 W3 O2 B1 . . . . 47.1(7) ?
    O16 W3 O2 W6 . . . . 91.8(3) ?
    O12 W3 O2 W6 . . . . -176.5(3) ?
    O10 W3 O2 W6 . . . . -1.2(3) ?
    O5 W3 O2 W6 . . . . -89.0(3) ?
    O16 W3 O2 W9 . . . . 2.3(3) ?
    O12 W3 O2 W9 . . . . 93.9(3) ?
    O10 W3 O2 W9 . . . . -90.7(3) ?
    O5 W3 O2 W9 . . . . -178.5(3) ?
    O4 B1 O3 W11 . . . . -58.8(9) ?
    O1 B1 O3 W11 . . . . 179.0(5) ?
    O2 B1 O3 W11 . . . . 59.6(9) ?
    O4 B1 O3 W5 . . . . 178.4(5) ?
    O1 B1 O3 W5 . . . . 56.2(9) ?
    O2 B1 O3 W5 . . . . -63.3(9) ?
    O4 B1 O3 W7 . . . . 61.2(9) ?
    O1 B1 O3 W7 . . . . -61.0(9) ?
    O2 B1 O3 W7 . . . . 179.5(5) ?
    O18 W11 O3 B1 . . . . -134.5(7) ?
    O22 W11 O3 B1 . . . . -43.6(7) ?
    O24 W11 O3 B1 . . . . 133.5(7) ?
    O28 W11 O3 B1 . . . . 44.1(7) ?
    O18 W11 O3 W5 . . . . 2.5(3) ?
    O22 W11 O3 W5 . . . . 93.4(3) ?
    O24 W11 O3 W5 . . . . -89.5(3) ?
    O28 W11 O3 W5 . . . . -178.9(3) ?
    O18 W11 O3 W7 . . . . 90.8(3) ?
    O22 W11 O3 W7 . . . . -178.4(3) ?
    O24 W11 O3 W7 . . . . -1.3(2) ?
    O28 W11 O3 W7 . . . . -90.7(3) ?
    O33 W5 O3 B1 . . . . 178.2(15) ?
    O8 W5 O3 B1 . . . . -39.8(7) ?
    O14 W5 O3 B1 . . . . -132.5(7) ?
    O12 W5 O3 B1 . . . . 48.4(7) ?
    O18 W5 O3 B1 . . . . 135.8(7) ?
    O33 W5 O3 W11 . . . . 39.9(17) ?
    O8 W5 O3 W11 . . . . -178.1(3) ?
    O14 W5 O3 W11 . . . . 89.3(3) ?
    O12 W5 O3 W11 . . . . -89.9(3) ?
    O18 W5 O3 W11 . . . . -2.5(3) ?
    O33 W5 O3 W7 . . . . -48.6(17) ?
    O8 W5 O3 W7 . . . . 93.4(3) ?
    O14 W5 O3 W7 . . . . 0.8(2) ?
    O12 W5 O3 W7 . . . . -178.4(3) ?
    O18 W5 O3 W7 . . . . -91.0(3) ?
    O23 W7 O3 B1 . . . . -42.0(7) ?
    O24 W7 O3 B1 . . . . -135.3(7) ?
    O13 W7 O3 B1 . . . . 44.1(7) ?
    O14 W7 O3 B1 . . . . 133.0(7) ?
    O23 W7 O3 W11 . . . . 94.6(3) ?
    O24 W7 O3 W11 . . . . 1.3(2) ?
    O13 W7 O3 W11 . . . . -179.3(3) ?
    O14 W7 O3 W11 . . . . -90.4(3) ?
    O23 W7 O3 W5 . . . . -175.8(3) ?
    O24 W7 O3 W5 . . . . 90.9(3) ?
    O13 W7 O3 W5 . . . . -89.7(3) ?
    O14 W7 O3 W5 . . . . -0.8(2) ?
    O3 B1 O4 W10 . . . . -62.4(9) ?
    O1 B1 O4 W10 . . . . 60.4(9) ?
    O2 B1 O4 W10 . . . . 178.8(5) ?
    O3 B1 O4 W8 . . . . 176.7(5) ?
    O1 B1 O4 W8 . . . . -60.5(9) ?
    O2 B1 O4 W8 . . . . 57.8(9) ?
    O3 B1 O4 W12 . . . . 55.8(9) ?
    O1 B1 O4 W12 . . . . 178.6(5) ?
    O2 B1 O4 W12 . . . . -63.1(9) ?
    O17 W10 O4 B1 . . . . -43.0(7) ?
    O23 W10 O4 B1 . . . . 43.9(7) ?
    O27 W10 O4 B1 . . . . 133.2(7) ?
    O21 W10 O4 B1 . . . . -134.9(7) ?
    O17 W10 O4 W8 . . . . 93.7(3) ?
    O23 W10 O4 W8 . . . . -179.3(3) ?
    O27 W10 O4 W8 . . . . -90.0(3) ?
    O21 W10 O4 W8 . . . . 1.9(3) ?
    O17 W10 O4 W12 . . . . -177.8(3) ?
    O23 W10 O4 W12 . . . . -90.8(3) ?
    O27 W10 O4 W12 . . . . -1.5(2) ?
    O21 W10 O4 W12 . . . . 90.4(3) ?
    O19 W8 O4 B1 . . . . -42.4(7) ?
    O25 W8 O4 B1 . . . . -136.2(7) ?
    O15 W8 O4 B1 . . . . 44.7(7) ?
    O21 W8 O4 B1 . . . . 133.1(7) ?
    O19 W8 O4 W10 . . . . -177.4(3) ?
    O25 W8 O4 W10 . . . . 88.8(3) ?
    O15 W8 O4 W10 . . . . -90.3(3) ?
    O21 W8 O4 W10 . . . . -1.9(3) ?
    O36 W8 O4 W12 . . . . -43.6(19) ?
    O19 W8 O4 W12 . . . . 93.8(3) ?
    O25 W8 O4 W12 . . . . 0.1(3) ?
    O15 W8 O4 W12 . . . . -179.0(3) ?
    O21 W8 O4 W12 . . . . -90.6(3) ?
    O28 W12 O4 B1 . . . . -40.7(7) ?
    O27 W12 O4 B1 . . . . -131.8(7) ?
    O26 W12 O4 B1 . . . . 46.8(7) ?
    O25 W12 O4 B1 . . . . 136.6(7) ?
    O28 W12 O4 W10 . . . . 92.6(3) ?
    O27 W12 O4 W10 . . . . 1.5(2) ?
    O26 W12 O4 W10 . . . . -179.9(3) ?
    O25 W12 O4 W10 . . . . -90.1(3) ?
    O27 W12 O4 W8 . . . . 91.5(3) ?
    O26 W12 O4 W8 . . . . -89.9(3) ?
    O25 W12 O4 W8 . . . . -0.1(3) ?
    O29 W1 O5 W3 . . . . -133.0(8) ?
    O8 W1 O5 W3 . . . . -31.9(8) ?
    O6 W1 O5 W3 . . . . 128.7(8) ?
    O7 W1 O5 W3 . . . . 40.0(15) ?
    O1 W1 O5 W3 . . . . 52.6(8) ?
    O31 W3 O5 W1 . . . . 131.8(8) ?
    O16 W3 O5 W1 . . . . -51.9(13) ?
    O12 W3 O5 W1 . . . . 31.4(8) ?
    O10 W3 O5 W1 . . . . -129.4(8) ?
    O2 W3 O5 W1 . . . . -54.1(8) ?
    O29 W1 O6 W2 . . . . 169.5(4) ?
    O5 W1 O6 W2 . . . . -88.4(4) ?
    O8 W1 O6 W2 . . . . 1.6(12) ?
    O7 W1 O6 W2 . . . . 73.0(4) ?
    O1 W1 O6 W2 . . . . -2.1(4) ?
    O30 W2 O6 W1 . . . . -175.0(4) ?
    O15 W2 O6 W1 . . . . 25.9(12) ?
    O11 W2 O6 W1 . . . . -73.9(4) ?
    O9 W2 O6 W1 . . . . 85.9(4) ?
    O1 W2 O6 W1 . . . . 2.0(4) ?
    O32 W4 O7 W1 . . . . 171.0(4) ?
    O13 W4 O7 W1 . . . . -87.8(4) ?
    O17 W4 O7 W1 . . . . 2.0(12) ?
    O11 W4 O7 W1 . . . . 74.6(4) ?
    O1 W4 O7 W1 . . . . -1.2(3) ?
    O29 W1 O7 W4 . . . . -172.7(4) ?
    O5 W1 O7 W4 . . . . 14.3(12) ?
    O8 W1 O7 W4 . . . . 86.5(4) ?
    O6 W1 O7 W4 . . . . -75.2(4) ?
    O1 W1 O7 W4 . . . . 1.2(3) ?
    O33 W5 O8 W1 . . . . -134.4(7) ?
    O14 W5 O8 W1 . . . . 128.0(7) ?
    O12 W5 O8 W1 . . . . -32.4(7) ?
    O18 W5 O8 W1 . . . . 39.2(14) ?
    O3 W5 O8 W1 . . . . 52.1(7) ?
    O29 W1 O8 W5 . . . . 134.2(7) ?
    O5 W1 O8 W5 . . . . 32.7(7) ?
    O6 W1 O8 W5 . . . . -58.0(13) ?
    O7 W1 O8 W5 . . . . -129.7(7) ?
    O1 W1 O8 W5 . . . . -54.4(7) ?
    O34 W6 O9 W2 . . . . -132.2(8) ?
    O10 W6 O9 W2 . . . . 128.7(8) ?
    O19 W6 O9 W2 . . . . -33.2(8) ?
    O20 W6 O9 W2 . . . . 35.6(15) ?
    O2 W6 O9 W2 . . . . 51.8(8) ?
    O30 W2 O9 W6 . . . . 135.2(8) ?
    O15 W2 O9 W6 . . . . 34.0(8) ?
    O11 W2 O9 W6 . . . . -56.7(13) ?
    O6 W2 O9 W6 . . . . -129.1(8) ?
    O1 W2 O9 W6 . . . . -53.7(8) ?
    O34 W6 O10 W3 . . . . 170.8(5) ?
    O9 W6 O10 W3 . . . . -87.3(5) ?
    O19 W6 O10 W3 . . . . 3.2(14) ?
    O20 W6 O10 W3 . . . . 74.5(5) ?
    O2 W6 O10 W3 . . . . -1.7(4) ?
    O31 W3 O10 W6 . . . . -175.4(5) ?
    O16 W3 O10 W6 . . . . -73.6(5) ?
    O12 W3 O10 W6 . . . . 15.1(13) ?
    O5 W3 O10 W6 . . . . 86.0(5) ?
    O2 W3 O10 W6 . . . . 1.7(4) ?
    O30 W2 O11 W4 . . . . 171.1(4) ?
    O15 W2 O11 W4 . . . . -85.7(4) ?
    O9 W2 O11 W4 . . . . 3.1(11) ?
    O6 W2 O11 W4 . . . . 75.0(4) ?
    O1 W2 O11 W4 . . . . 0.0(3) ?
    O32 W4 O11 W2 . . . . -173.5(4) ?
    O13 W4 O11 W2 . . . . 12.4(12) ?
    O17 W4 O11 W2 . . . . 85.9(4) ?
    O7 W4 O11 W2 . . . . -76.1(4) ?
    O1 W4 O11 W2 . . . . 0.0(3) ?
    O31 W3 O12 W5 . . . . -130.1(8) ?
    O16 W3 O12 W5 . . . . 127.8(8) ?
    O10 W3 O12 W5 . . . . 39.3(15) ?
    O5 W3 O12 W5 . . . . -31.4(8) ?
    O2 W3 O12 W5 . . . . 52.3(8) ?
    O33 W5 O12 W3 . . . . 133.7(8) ?
    O8 W5 O12 W3 . . . . 32.2(8) ?
    O14 W5 O12 W3 . . . . -56.8(15) ?
    O18 W5 O12 W3 . . . . -129.4(9) ?
    O3 W5 O12 W3 . . . . -54.4(8) ?
    O32 W4 O13 W7 . . . . -135.7(8) ?
    O17 W4 O13 W7 . . . . -35.1(8) ?
    O7 W4 O13 W7 . . . . 126.1(8) ?
    O11 W4 O13 W7 . . . . 38.3(15) ?
    O1 W4 O13 W7 . . . . 50.3(8) ?
    O35 W7 O13 W4 . . . . 136.8(8) ?
    O23 W7 O13 W4 . . . . 34.5(8) ?
    O24 W7 O13 W4 . . . . -48.9(13) ?
    O14 W7 O13 W4 . . . . -125.6(8) ?
    O3 W7 O13 W4 . . . . -50.5(8) ?
    O33 W5 O14 W7 . . . . 170.9(4) ?
    O8 W5 O14 W7 . . . . -87.0(4) ?
    O12 W5 O14 W7 . . . . 1.3(12) ?
    O18 W5 O14 W7 . . . . 73.6(4) ?
    O3 W5 O14 W7 . . . . -1.1(4) ?
    O35 W7 O14 W5 . . . . -172.1(4) ?
    O23 W7 O14 W5 . . . . 15.0(12) ?
    O24 W7 O14 W5 . . . . -74.0(4) ?
    O13 W7 O14 W5 . . . . 86.2(4) ?
    O3 W7 O14 W5 . . . . 1.1(4) ?
    O30 W2 O15 W8 . . . . -136.4(8) ?
    O11 W2 O15 W8 . . . . 121.0(8) ?
    O9 W2 O15 W8 . . . . -37.7(8) ?
    O6 W2 O15 W8 . . . . 22.3(15) ?
    O1 W2 O15 W8 . . . . 45.4(8) ?
    O36 W8 O15 W2 . . . . 139.6(8) ?
    O19 W8 O15 W2 . . . . 39.0(8) ?
    O25 W8 O15 W2 . . . . -50.1(15) ?
    O21 W8 O15 W2 . . . . -123.0(8) ?
    O4 W8 O15 W2 . . . . -47.2(8) ?
    O31 W3 O16 W9 . . . . 170.8(4) ?
    O12 W3 O16 W9 . . . . -88.3(5) ?
    O10 W3 O16 W9 . . . . 71.4(4) ?
    O5 W3 O16 W9 . . . . -5.5(11) ?
    O2 W3 O16 W9 . . . . -3.3(4) ?
    O37 W9 O16 W3 . . . . -171.4(4) ?
    O26 W9 O16 W3 . . . . 21.5(12) ?
    O20 W9 O16 W3 . . . . -72.2(5) ?
    O22 W9 O16 W3 . . . . 88.2(5) ?
    O2 W9 O16 W3 . . . . 3.3(4) ?
    O38 W10 O17 W4 . . . . -135.0(8) ?
    O23 W10 O17 W4 . . . . -34.2(8) ?
    O27 W10 O17 W4 . . . . 40.5(15) ?
    O21 W10 O17 W4 . . . . 127.4(8) ?
    O4 W10 O17 W4 . . . . 51.7(8) ?
    O32 W4 O17 W10 . . . . 135.2(8) ?
    O13 W4 O17 W10 . . . . 34.6(8) ?
    O7 W4 O17 W10 . . . . -55.9(14) ?
    O11 W4 O17 W10 . . . . -128.5(8) ?
    O1 W4 O17 W10 . . . . -52.8(8) ?
    O39 W11 O18 W5 . . . . 171.9(4) ?
    O22 W11 O18 W5 . . . . -88.3(4) ?
    O24 W11 O18 W5 . . . . 72.4(4) ?
    O28 W11 O18 W5 . . . . -8.0(12) ?
    O3 W11 O18 W5 . . . . -3.6(4) ?
    O33 W5 O18 W11 . . . . -169.4(4) ?
    O8 W5 O18 W11 . . . . 16.9(12) ?
    O14 W5 O18 W11 . . . . -72.5(4) ?
    O12 W5 O18 W11 . . . . 88.9(5) ?
    O3 W5 O18 W11 . . . . 3.5(4) ?
    O36 W8 O19 W6 . . . . -135.2(7) ?
    O25 W8 O19 W6 . . . . 128.0(7) ?
    O15 W8 O19 W6 . . . . -34.3(7) ?
    O21 W8 O19 W6 . . . . 38.0(14) ?
    O4 W8 O19 W6 . . . . 51.4(7) ?
    O34 W6 O19 W8 . . . . 134.3(7) ?
    O9 W6 O19 W8 . . . . 33.4(7) ?
    O10 W6 O19 W8 . . . . -58.1(14) ?
    O20 W6 O19 W8 . . . . -129.7(7) ?
    O2 W6 O19 W8 . . . . -53.3(7) ?
    O37 W9 O20 W6 . . . . 170.9(4) ?
    O26 W9 O20 W6 . . . . -87.0(4) ?
    O22 W9 O20 W6 . . . . 0.4(11) ?
    O16 W9 O20 W6 . . . . 73.3(4) ?
    O2 W9 O20 W6 . . . . -1.7(3) ?
    O34 W6 O20 W9 . . . . -173.6(4) ?
    O9 W6 O20 W9 . . . . 18.3(12) ?
    O10 W6 O20 W9 . . . . -75.5(4) ?
    O19 W6 O20 W9 . . . . 87.4(4) ?
    O2 W6 O20 W9 . . . . 1.7(3) ?
    O38 W10 O21 W8 . . . . 170.6(4) ?
    O17 W10 O21 W8 . . . . -88.6(4) ?
    O23 W10 O21 W8 . . . . -6.3(13) ?
    O27 W10 O21 W8 . . . . 72.7(4) ?
    O4 W10 O21 W8 . . . . -2.6(4) ?
    O36 W8 O21 W10 . . . . -170.4(4) ?
    O19 W8 O21 W10 . . . . 16.3(12) ?
    O25 W8 O21 W10 . . . . -74.5(4) ?
    O15 W8 O21 W10 . . . . 88.5(4) ?
    O4 W8 O21 W10 . . . . 2.6(4) ?
    O37 W9 O22 W11 . . . . 132.3(8) ?
    O26 W9 O22 W11 . . . . 31.2(8) ?
    O20 W9 O22 W11 . . . . -57.2(14) ?
    O16 W9 O22 W11 . . . . -130.7(8) ?
    O2 W9 O22 W11 . . . . -55.2(8) ?
    O39 W11 O22 W9 . . . . -130.6(8) ?
    O18 W11 O22 W9 . . . . 129.9(8) ?
    O24 W11 O22 W9 . . . . 45.6(15) ?
    O28 W11 O22 W9 . . . . -31.1(8) ?
    O3 W11 O22 W9 . . . . 54.0(8) ?
    O35 W7 O23 W10 . . . . -136.8(9) ?
    O24 W7 O23 W10 . . . . 124.2(9) ?
    O13 W7 O23 W10 . . . . -35.5(9) ?
    O14 W7 O23 W10 . . . . 36.0(16) ?
    O3 W7 O23 W10 . . . . 49.4(9) ?
    O38 W10 O23 W7 . . . . 136.3(9) ?
    O17 W10 O23 W7 . . . . 36.1(9) ?
    O27 W10 O23 W7 . . . . -125.8(9) ?
    O21 W10 O23 W7 . . . . -46.9(17) ?
    O4 W10 O23 W7 . . . . -50.5(9) ?
    O35 W7 O24 W11 . . . . 170.8(4) ?
    O23 W7 O24 W11 . . . . -85.8(4) ?
    O13 W7 O24 W11 . . . . -3.5(11) ?
    O14 W7 O24 W11 . . . . 73.1(4) ?
    O3 W7 O24 W11 . . . . -1.8(3) ?
    O39 W11 O24 W7 . . . . -173.3(4) ?
    O18 W11 O24 W7 . . . . -74.0(4) ?
    O22 W11 O24 W7 . . . . 10.6(11) ?
    O28 W11 O24 W7 . . . . 87.1(4) ?
    O3 W11 O24 W7 . . . . 1.9(3) ?
    O36 W8 O25 W12 . . . . 173.2(4) ?
    O19 W8 O25 W12 . . . . -85.4(4) ?
    O15 W8 O25 W12 . . . . 2.8(13) ?
    O21 W8 O25 W12 . . . . 75.6(4) ?
    O4 W8 O25 W12 . . . . -0.2(4) ?
    O40 W12 O25 W8 . . . . -173.7(4) ?
    O28 W12 O25 W8 . . . . 8.4(13) ?
    O27 W12 O25 W8 . . . . -74.9(4) ?
    O26 W12 O25 W8 . . . . 84.7(5) ?
    O4 W12 O25 W8 . . . . 0.2(4) ?
    O37 W9 O26 W12 . . . . -134.3(9) ?
    O20 W9 O26 W12 . . . . 125.6(9) ?
    O22 W9 O26 W12 . . . . -33.9(9) ?
    O16 W9 O26 W12 . . . . 32.6(16) ?
    O2 W9 O26 W12 . . . . 50.2(9) ?
    O40 W12 O26 W9 . . . . 134.5(9) ?
    O28 W12 O26 W9 . . . . 34.6(9) ?
    O27 W12 O26 W9 . . . . -47.3(14) ?
    O25 W12 O26 W9 . . . . -126.9(9) ?
    O4 W12 O26 W9 . . . . -51.2(9) ?
    O40 W12 O27 W10 . . . . 172.1(4) ?
    O28 W12 O27 W10 . . . . -87.6(4) ?
    O26 W12 O27 W10 . . . . -6.2(11) ?
    O25 W12 O27 W10 . . . . 73.5(4) ?
    O4 W12 O27 W10 . . . . -2.2(3) ?
    O38 W10 O27 W12 . . . . -170.7(4) ?
    O17 W10 O27 W12 . . . . 13.8(12) ?
    O23 W10 O27 W12 . . . . 88.3(4) ?
    O21 W10 O27 W12 . . . . -73.5(4) ?
    O4 W10 O27 W12 . . . . 2.2(3) ?
    O40 W12 O28 W11 . . . . -134.7(9) ?
    O27 W12 O28 W11 . . . . 126.2(9) ?
    O26 W12 O28 W11 . . . . -33.3(9) ?
    O25 W12 O28 W11 . . . . 43.2(16) ?
    O4 W12 O28 W11 . . . . 51.2(9) ?
    O39 W11 O28 W12 . . . . 132.2(9) ?
    O18 W11 O28 W12 . . . . -47.9(15) ?
    O22 W11 O28 W12 . . . . 32.8(9) ?
    O24 W11 O28 W12 . . . . -128.3(9) ?
    O3 W11 O28 W12 . . . . -52.2(9) ?
    O2S C1 C2 N1 . . . . -0.8(14) ?
    O1S C1 C2 N1 . . . . 179.5(8) ?
    O2S C1 C2 C3 . . . . 115.8(12) ?
    O1S C1 C2 C3 . . . . -63.9(12) ?
    C5 N1 C2 C1 . . . . 130.7(9) ?
    C5 N1 C2 C3 . . . . 7.2(10) ?
    C1 C2 C3 C4 . . . . -148.4(10) ?
    N1 C2 C3 C4 . . . . -28.5(11) ?
    C2 C3 C4 C5 . . . . 39.2(11) ?
    C2 N1 C5 C4 . . . . 17.2(11) ?
    C3 C4 C5 N1 . . . . -34.5(10) ?
    O3S C6 C7 N2 . . . . -8.5(14) ?
    O4S C6 C7 N2 . . . . 167.8(8) ?
    O3S C6 C7 C8 . . . . 104.5(12) ?
    O4S C6 C7 C8 . . . . -79.2(11) ?
    C10 N2 C7 C6 . . . . 119.1(9) ?
    C10 N2 C7 C8 . . . . 0.2(11) ?
    C6 C7 C8 C9 . . . . -90.3(10) ?
    N2 C7 C8 C9 . . . . 25.6(11) ?
    C7 C8 C9 C10 . . . . -42.1(10) ?
    C8 C9 C10 N2 . . . . 41.5(10) ?
    C7 N2 C10 C9 . . . . -26.3(11) ?
    O5S C11 C12 N3 . . . . -6.5(14) ?
    O6S C11 C12 N3 . . . . 173.3(9) ?
    O5S C11 C12 C13 . . . . 109.4(12) ?
    O6S C11 C12 C13 . . . . -70.8(12) ?
    C15 N3 C12 C11 . . . . 126.8(9) ?
    C15 N3 C12 C13 . . . . 4.8(10) ?
    C11 C12 C13 C14 . . . . -97.9(10) ?
    N3 C12 C13 C14 . . . . 21.0(10) ?
    C12 C13 C14 C15 . . . . -38.3(10) ?
    C12 N3 C15 C14 . . . . -29.4(11) ?
    C13 C14 C15 N3 . . . . 41.0(10) ?
    O8S C16 C17 C18 . . . . 113.8(15) ?
    O7S C16 C17 C18 . . . . -65.8(16) ?
    O8S C16 C17 N4 . . . . -4.7(16) ?
    O7S C16 C17 N4 . . . . 175.7(10) ?
    C20 N4 C17 C18 . . . . 19.8(13) ?
    C20 N4 C17 C16 . . . . 145.9(10) ?
    C16 C17 C18 C19 . . . . -158.2(15) ?
    N4 C17 C18 C19 . . . . -36.5(17) ?
    C17 C18 C19 C20 . . . . 40(2) ?
    C18 C19 C20 N4 . . . . -27.9(19) ?
    C17 N4 C20 C19 . . . . 5.0(15) ?
    C25 N5 C22 C23 . . . . 24.6(15) ?
    C25 N5 C22 C21 . . . . 144.8(10) ?
    O10S C21 C22 N5 . . . . -16.2(18) ?
    O9S C21 C22 N5 . . . . 165.5(10) ?
    O10S C21 C22 C23 . . . . 100.7(16) ?
    O9S C21 C22 C23 . . . . -77.7(15) ?
    N5 C22 C23 C24 . . . . -1(2) ?
    C21 C22 C23 C24 . . . . -119.4(14) ?
    C22 C23 C24 C25 . . . . -23.2(19) ?
    C22 N5 C25 C24 . . . . -38.4(11) ?
    C23 C24 C25 N5 . . . . 37.1(14) ?
loop_
    _geom_hbond_atom_site_label_D
    _geom_hbond_atom_site_label_H
    _geom_hbond_atom_site_label_A
    _geom_hbond_site_symmetry_A
    _geom_hbond_distance_DH
    _geom_hbond_distance_HA
    _geom_hbond_distance_DA
    _geom_hbond_angle_DHA
    _geom_hbond_publ_flag
    N1 H1NB O12 2_665 0.92 2.47 3.228(12) 140 y
    N1 H1NB O16 2_665 0.92 2.51 3.059(11) 119 y
    N1 H1NB O18 2_665 0.92 2.49 3.132(12) 128 y
    N1 H1NB O22 2_665 0.92 2.28 3.016(11) 136 y
    O1S H1O O38 4_466 0.72 2.18 2.669(11) 126 y
    N1 H1NA O2S 1_555 0.92 2.24 2.725(12) 112 y
    N1 H1NA O36 1_556 0.92 2.01 2.855(12) 152 y
    N2 H2NB O3S 1_555 0.92 2.18 2.687(12) 114 y
    N2 H2NB O40 3_755 0.92 1.93 2.744(11) 146 y
    N2 H2NA O6 3_655 0.92 1.90 2.810(11) 170 y
    O4S H4O O3W 1_555 0.92 1.73 2.647(12) 170 y
    N3 H3NB O3S 4_466 0.92 2.18 2.909(13) 135 y
    N3 H3NA O5S 1_555 0.92 2.16 2.672(11) 114 y
    N3 H3NA O10S 1_555 0.92 2.05 2.856(12) 145 y
    O6S H6O O1W 1_555 0.84 1.88 2.638(13) 149 y
    N4 H4NB O7 1_555 0.92 1.96 2.821(13) 155 y
    O7S H7O O21 4_465 0.84 1.87 2.689(11) 165 y
    N4 H4NA O8S 1_555 0.92 2.29 2.701(13) 107 y
    N5 H5NB O10S 1_555 0.92 2.26 2.709(12) 109 y
    N5 H5NB O25 2_665 0.92 2.20 3.005(11) 146 y
    O9S H9O O2W 1_555 0.89 1.86 2.651(12) 147 y
    N5 H5NA O31 1_555 0.92 2.25 2.830(12) 120 y
    N5 H5NA O8S 3_645 0.92 2.00 2.855(13) 154 y
data_global
_journal_date_recd_electronic     2009-10-08
_journal_date_accepted     2009-11-09
_journal_name_full     'Acta Crystallographica, Section E'
_journal_year     2009
_journal_volume     65
_journal_issue     12
_journal_page_first     m1586
_journal_page_last     m1586
_journal_paper_category     QM
_journal_coeditor_code     WM2266
_publ_contact_author_name     'Mehrdad Pourayoubi'
_publ_contact_author_address
;
Department of Chemistry, Ferdowsi University of Mashhad, Mashhad, 91779, Iran
;
_publ_contact_author_email     mehrdad_pourayoubi@yahoo.com
_publ_contact_author_fax     '(+98)-511-8796416'
_publ_contact_author_phone     '(+98)-511-8795457'
_publ_section_title
;
Pentakis(L-prolinium) dodecatungstoborate trihydrate
;
loop_
    _publ_author_name
    _publ_author_address
    'Raissi Shabari, Akbar'
;
Faculty of Chemistry, Islamic Azad University-North Tehran Branch, Tehran, Iran
;
    'Pourayoubi, Mehrdad'
;
Department of Chemistry, Ferdowsi University of Mashhad, Mashhad, 91779, Iran
;
    'Ghamari, Dena'
;
Faculty of Chemistry, Islamic Azad University-North Tehran Branch, Tehran, Iran
;
