# Supplementary material for: Penta­kis(l-prolinium) dodeca­tungsto­borate trihydrate
Source: Acta Crystallogr Sect E Struct Rep Online. 2009 Nov 14;65(Pt 12):m1586. doi: 10.1107/S1600536809047357 (PMC2972001; doi:10.1107/S1600536809047357)
Supplement: Supplementary file 2 [file e-65-m1586-Isup2.hkl]

# 
# h,k,l, Fc-squared, Fo-squared, sigma(Fo-squared) and status flag 
# 
data_I
_shelx_title ' a in P2(1)2(1)2(1)' 
_shelx_refln_list_code          4 
_shelx_F_calc_maximum     1592.19 
_exptl_crystal_F_000      6208.00 
_reflns_d_resolution_high  0.7330 
 
loop_ 
 _symmetry_equiv_pos_as_xyz 
 'x, y, z' 
 '-x+1/2, -y, z+1/2' 
 '-x, y+1/2, -z+1/2' 
 'x+1/2, -y+1/2, -z' 
 
_cell_length_a    12.9135 
_cell_length_b    21.6013 
_cell_length_c    22.2343 
_cell_angle_alpha  90.000 
_cell_angle_beta   90.000 
_cell_angle_gamma  90.000 
 
_shelx_F_squared_multiplier     1.000 
 
loop_ 
 _refln_index_h 
 _refln_index_k 
 _refln_index_l 
 _refln_F_squared_calc 
 _refln_F_squared_meas 
 _refln_F_squared_sigma 
 _refln_observed_status 
   2   0   0    45065.35    58088.98   3536.75 o 
   4   0   0     4875.87     8467.79    645.77 o 
   6   0   0   527302.94   579799.06   3850.39 o 
   8   0   0   247209.94   253410.86   2724.10 o 
  10   0   0    13135.92    13121.04    863.48 o 
  12   0   0     6777.90     6364.79    632.76 o 
  14   0   0   109099.97   102611.97   2315.61 o 
  16   0   0    37028.67    37687.64   1570.60 o 
   1   1   0  1451536.75  1696599.88  34037.12 o 
   2   1   0   129974.87   161062.89   3314.39 o 
   3   1   0   132485.48   168491.70   7720.68 o 
   4   1   0    12436.75    13826.92    670.40 o 
   5   1   0    18109.69    18530.71    664.87 o 
   6   1   0    38962.15    43943.38    878.65 o 
   7   1   0    10357.37    12830.92   1432.57 o 
   8   1   0   465736.09   473234.66   2786.63 o 
   9   1   0   411323.19   404166.22   2829.80 o 
  10   1   0     7411.61     7913.67    519.46 o 
  11   1   0    11276.17    10730.22    442.99 o 
  12   1   0    30307.47    28531.38    852.66 o 
  13   1   0    63527.37    61391.70   1305.36 o 
  14   1   0     2291.52     2259.00    553.26 o 
  15   1   0    56580.09    56561.66   1284.72 o 
  16   1   0      919.85     1396.02    531.85 o 
  17   1   0     2053.72     3024.99    570.35 o 
   3   2   0    29035.99    34267.29    940.57 o 
   4   2   0    60350.50    73895.95   5170.45 o 
   5   2   0    13662.21    14203.45    582.51 o 
   6   2   0     2503.40     3079.22    403.69 o 
   7   2   0    54505.76    57662.89   1008.69 o 
   8   2   0   173721.41   170172.36   2278.14 o 
   9   2   0    60982.06    59441.53   1030.98 o 
  10   2   0   102856.67    98342.66   1393.85 o 
  11   2   0    43492.49    39714.12    697.81 o 
  12   2   0    62812.41    54472.12   2192.37 o 
  13   2   0      216.66      328.37    535.84 o 
  14   2   0    50155.13    46609.88   1193.61 o 
  15   2   0     6620.40     7540.44    668.45 o 
  16   2   0     8339.87     8230.73    679.30 o 
  17   2   0     1399.77     1804.63    537.44 o 
   1   3   0    24274.27    35177.60   2696.44 o 
   2   3   0     8149.81    11022.29    254.40 o 
   3   3   0   229003.80   271961.53   3323.20 o 
   4   3   0   166080.36   196642.28   2143.89 o 
   5   3   0   485728.91   523428.19  16039.03 o 
   6   3   0    98757.34    99305.38   3203.69 o 
   7   3   0    75632.23    78346.96   1135.77 o 
   8   3   0   373344.25   375608.19   5251.78 o 
   9   3   0   120264.30   122084.35   2223.26 o 
  10   3   0    13346.04    13884.96    538.73 o 
  11   3   0    38792.84    36914.19    774.55 o 
  12   3   0     1574.09     1332.82    323.59 o 
  13   3   0      661.25      743.86    418.27 o 
  14   3   0    10925.90    10943.29    737.80 o 
  15   3   0       63.09      430.93    508.83 o 
  16   3   0      292.80      483.98    513.05 o 
  17   3   0    21749.98    23450.51    963.79 o 
   0   4   0   109026.88   137601.88   1434.35 o 
   1   4   0    51512.13    61784.58   4602.74 o 
   2   4   0   937681.12  1098930.12  15994.46 o 
   4   4   0  2535067.00  2760252.25  40423.58 o 
   5   4   0   254688.72   271183.25   2893.17 o 
   6   4   0     7378.05     8176.05    829.37 o 
   7   4   0     7061.97     7175.89    539.08 o 
   8   4   0    11565.13    12780.38    691.85 o 
   9   4   0   154118.94   145820.05   5187.16 o 
  10   4   0   106699.70   109159.92   1697.57 o 
  11   4   0    22894.73    22444.07    706.52 o 
  12   4   0     9606.59     9279.26    496.48 o 
  13   4   0    25956.66    25071.18   1057.89 o 
  14   4   0       97.83      330.36    516.59 o 
  15   4   0     6826.36     7349.18    659.23 o 
  16   4   0     4531.30     5265.36    645.43 o 
  17   4   0       93.26      160.82    515.23 o 
   1   5   0   198942.73   237445.16   6253.95 o 
   2   5   0       37.24     2094.00    471.35 o 
   3   5   0    32816.42    42986.57    754.22 o 
   4   5   0   535578.88   613118.06   7494.42 o 
   5   5   0   665884.19   728267.00  11370.11 o 
   6   5   0    16421.51    16294.02    946.47 o 
   7   5   0    88042.55    92955.69   3417.24 o 
   8   5   0     1078.08     3231.35    951.37 o 
   9   5   0    24506.54    22877.54    892.90 o 
  10   5   0     3140.77     3242.64    463.50 o 
  11   5   0   109611.80   106188.82   1341.74 o 
  12   5   0    31765.35    30523.12    753.60 o 
  13   5   0   222102.72   204789.31   5105.56 o 
  14   5   0    33565.73    33191.85    927.61 o 
  15   5   0      405.24      656.48    526.12 o 
  16   5   0      824.49     1013.70    548.08 o 
  17   5   0      183.67      -12.18    554.67 o 
   1   6   0     1639.41     3800.57    416.39 o 
   2   6   0     2448.70     2991.72    357.75 o 
   3   6   0    13714.00    16522.03    361.96 o 
   4   6   0    30221.47    33559.79   1062.54 o 
   5   6   0    12711.63    14855.84    586.75 o 
   6   6   0    57079.79    61373.91   1067.20 o 
   7   6   0    61551.87    65943.70   2292.03 o 
   8   6   0    20772.83    22488.28   1912.61 o 
   9   6   0     3194.48     3927.80    440.01 o 
  10   6   0   101930.91   100162.21   2720.19 o 
  11   6   0    16472.87    16696.71    703.75 o 
  12   6   0    82422.60    79622.81   1104.82 o 
  13   6   0    22938.39    22840.17    696.01 o 
  14   6   0    69317.10    68534.79   1244.30 o 
  15   6   0     2083.78     2002.75    567.29 o 
  16   6   0    28605.42    29466.86   1152.87 o 
  17   6   0    20394.09    23295.71   1851.01 o 
   1   7   0    90863.45   100854.62   1381.88 o 
   2   7   0    18707.76    20529.03   1537.72 o 
   3   7   0   201009.19   218475.91   7317.11 o 
   4   7   0   181522.06   197228.08   4676.37 o 
   5   7   0   195967.75   225188.22   5388.39 o 
   6   7   0    32415.12    35523.10   1205.43 o 
   7   7   0    13732.33    13656.00    644.45 o 
   8   7   0     1150.05     1225.19    433.62 o 
   9   7   0     8424.58     8373.91    785.16 o 
  10   7   0    43393.74    47858.30   1280.71 o 
  11   7   0     8106.78     8808.99    555.56 o 
  12   7   0    80316.79    75490.07   1115.17 o 
  13   7   0     8584.56     8453.13    532.90 o 
  14   7   0     9861.55    10821.40    667.37 o 
  15   7   0    31574.26    32411.03   1300.24 o 
  16   7   0      125.18       12.91    562.39 o 
  17   7   0      133.42      639.44    579.69 o 
   0   8   0  1012832.81  1122328.25   5890.44 o 
   1   8   0   163530.00   176899.69   2574.71 o 
   2   8   0   303940.78   329982.09   5424.37 o 
   3   8   0      594.98     1671.22    370.71 o 
   4   8   0   324881.66   340444.66   5472.13 o 
   5   8   0    75506.82    82216.85   2187.23 o 
   6   8   0   183014.17   197995.09   4190.25 o 
   7   8   0    63753.02    67299.02   2209.66 o 
   8   8   0    93585.64   105707.52   7036.94 o 
   9   8   0   581615.75   589728.44  19433.82 o 
  10   8   0    62846.50    63295.66   2327.57 o 
  11   8   0    31801.31    32399.10   1119.10 o 
  12   8   0    16344.00    18363.24    731.25 o 
  13   8   0    26559.87    27100.15    763.21 o 
  14   8   0      667.02     1177.76    392.48 o 
  15   8   0    16980.03    18840.33   1042.21 o 
  16   8   0     1528.11     1635.01    613.78 o 
   1   9   0     8544.61    11399.41    560.30 o 
   2   9   0     1807.80     2361.37    416.65 o 
   3   9   0   133409.89   134702.88   6529.77 o 
   4   9   0     4663.90     5605.93    442.23 o 
   5   9   0    70577.23    71623.77   2392.59 o 
   6   9   0    61675.57    63988.30   1952.49 o 
   7   9   0    22388.27    22876.63    754.97 o 
   8   9   0    86425.88    97829.46   5547.82 o 
   9   9   0   638952.56   641820.81  23189.73 o 
  10   9   0   130798.84   133777.84   4661.02 o 
  11   9   0     8969.40     9839.33    599.86 o 
  12   9   0    17233.42    17502.58    717.69 o 
  13   9   0      832.55      491.72    496.68 o 
  14   9   0    11769.72    12277.07    640.92 o 
  15   9   0    74400.68    78701.38   1147.09 o 
  16   9   0     5257.49     5588.06    712.55 o 
   0  10   0      542.73     1933.58    537.47 o 
   1  10   0       40.02     1717.03    381.15 o 
   2  10   0    26079.45    26098.95   1277.30 o 
   3  10   0       63.54     1581.70    375.68 o 
   4  10   0     7145.45     8399.65    694.75 o 
   5  10   0     4246.30     5402.78    482.84 o 
   6  10   0    68311.34    68462.44   3166.20 o 
   7  10   0    11707.89    11602.42    585.31 o 
   8  10   0    77144.84    75191.43   2917.64 o 
   9  10   0    22227.39    23188.52   1409.86 o 
  10  10   0    10317.10    10986.96    634.39 o 
  11  10   0      621.40     1343.68    499.27 o 
  12  10   0     6686.06     6968.84    584.96 o 
  13  10   0    13384.24    13436.08    800.82 o 
  14  10   0    15373.21    16468.43    767.86 o 
  15  10   0      510.26      641.06    377.06 o 
  16  10   0     1091.22     1207.83    615.11 o 
   1  11   0   394385.19   413744.00   7322.10 o 
   2  11   0     2865.81     3410.23    517.20 o 
   3  11   0   107513.23   111641.42   4261.70 o 
   4  11   0     4591.43     5713.70    939.26 o 
   5  11   0    15118.89    16135.54   1140.42 o 
   6  11   0      138.62      633.33    404.90 o 
   7  11   0    10620.80    12545.53    652.49 o 
   8  11   0    60062.11    57357.14   2096.85 o 
   9  11   0    12663.42    13584.48    719.65 o 
  10  11   0    87252.14    89223.36   3850.34 o 
  11  11   0    40335.48    40862.79   1317.61 o 
  12  11   0      297.32      328.07    535.04 o 
  13  11   0     7335.72     7274.75    653.41 o 
  14  11   0     9072.78     9711.66    600.59 o 
  15  11   0    16042.73    15906.62    677.79 o 
  16  11   0     5203.36     6892.58    772.51 o 
   0  12   0   425624.56   454605.69   6017.69 o 
   1  12   0    28618.06    31204.02    850.64 o 
   2  12   0    57421.62    59951.96   1107.82 o 
   3  12   0   113759.57   110128.80   6218.40 o 
   4  12   0     2501.92     3540.72    480.60 o 
   5  12   0   274519.12   272067.72  15151.84 o 
   6  12   0    16062.73    18074.79    951.63 o 
   7  12   0    69525.85    67062.83   2969.21 o 
   8  12   0    35458.50    34471.21   1830.93 o 
   9  12   0     2910.26     3010.53    546.71 o 
  10  12   0    28894.10    31360.00   1740.93 o 
  11  12   0   139830.23   141063.05   5570.07 o 
  12  12   0     8724.94     8042.90    581.43 o 
  13  12   0     8231.14     8483.12    599.02 o 
  14  12   0    17104.14    17174.94    732.80 o 
  15  12   0    17291.39    18459.64    727.84 o 
  16  12   0     7162.73     8167.17    585.99 o 
   1  13   0    18561.83    19685.67    627.39 o 
   2  13   0   171480.95   170599.31   3039.70 o 
   3  13   0    12826.07    12184.27    651.91 o 
   4  13   0      388.00      743.87    485.27 o 
   5  13   0     8188.01     7869.13    967.78 o 
   6  13   0    60147.81    56670.38   3211.74 o 
   7  13   0    22551.83    22243.57    930.91 o 
   8  13   0    54693.31    52349.93   3357.28 o 
   9  13   0    13127.58    13340.05   1059.01 o 
  10  13   0       99.84      585.91    488.21 o 
  11  13   0    55637.50    53575.25   1136.35 o 
  12  13   0    22371.83    22603.87    842.64 o 
  13  13   0   215592.30   210179.47   2262.00 o 
  14  13   0    64126.82    64430.79   1168.32 o 
  15  13   0      270.36      187.11    415.29 o 
   0  14   0     1202.12     2412.49    527.18 o 
   1  14   0    27174.64    29789.06    691.57 o 
   2  14   0      370.29      915.71    349.40 o 
   3  14   0    20336.25    21392.81    634.17 o 
   4  14   0    35414.74    34887.33   1836.35 o 
   5  14   0     1988.24     2344.69    515.68 o 
   6  14   0    13431.27    13277.58   1450.83 o 
   7  14   0    14728.04    13370.66   1011.59 o 
   8  14   0     2599.87     2966.68    577.41 o 
   9  14   0     2109.45     2011.61    607.55 o 
  10  14   0   130353.66   117538.27   3083.40 o 
  11  14   0     6792.30     6535.48    604.53 o 
  12  14   0     1875.09     2301.05    493.05 o 
  13  14   0    21773.09    22151.03    837.93 o 
  14  14   0     1062.58     2106.04    477.66 o 
  15  14   0    29588.59    32223.49    901.04 o 
   1  15   0     9995.03     9873.06    494.99 o 
   2  15   0   195390.27   188425.62   5196.15 o 
   3  15   0    55843.64    56983.52   1204.54 o 
   4  15   0     2240.09     2900.96    384.66 o 
   5  15   0     1082.13      832.56    434.41 o 
   6  15   0   201669.00   177662.95   5615.19 o 
   7  15   0     3439.32     3419.64    498.44 o 
   8  15   0       98.63     -346.73    492.57 o 
   9  15   0     2904.34     2872.49    569.45 o 
  10  15   0     3466.73     3052.33    561.98 o 
  11  15   0     1475.97     1880.05    498.50 o 
  12  15   0     1257.59     1819.25    488.76 o 
  13  15   0    19057.99    19998.19    829.02 o 
  14  15   0    67370.41    73356.75   1278.88 o 
  15  15   0    11265.17    11567.07    660.80 o 
   0  16   0   110814.92   107027.88   1676.46 o 
   1  16   0       49.90     1069.17    360.99 o 
   2  16   0      205.60     1115.09    360.87 o 
   3  16   0     7830.01     7811.11    499.19 o 
   4  16   0     6575.47     7251.47    448.40 o 
   5  16   0   136435.61   123019.20   4791.35 o 
   6  16   0    77233.19    69474.83   1228.00 o 
   7  16   0   143724.84   128946.11   3508.52 o 
   8  16   0     1091.38      939.18    502.57 o 
   9  16   0    27057.04    24090.34    953.13 o 
  10  16   0    18897.09    17177.30    822.82 o 
  11  16   0     5722.99     4795.85    588.34 o 
  12  16   0     2423.29     2296.65    515.06 o 
  13  16   0     3163.65     3247.88    533.49 o 
  14  16   0     7109.81     7619.20    603.93 o 
   1  17   0    22101.26    22522.61    695.99 o 
   2  17   0   158257.05   147118.72   2863.94 o 
   3  17   0    23050.39    22329.72    864.66 o 
   4  17   0     2207.71     2165.14    385.01 o 
   5  17   0      507.32     1114.44    367.12 o 
   6  17   0    21708.00    19744.43    839.87 o 
   7  17   0     2091.37     2008.27    558.35 o 
   8  17   0    43423.52    36844.96   1092.71 o 
   9  17   0    11604.63    10639.54    699.16 o 
  10  17   0    46959.66    42607.90   1124.13 o 
  11  17   0    21638.34    19866.60    881.40 o 
  12  17   0    32946.42    31916.02   1329.51 o 
  13  17   0      115.84     -176.62    455.93 o 
  14  17   0    17461.20    18758.82    799.81 o 
   0  18   0      237.91      409.97    547.19 o 
   1  18   0    31861.64    31523.31    977.95 o 
   2  18   0      743.78     2149.03    417.36 o 
   3  18   0        3.21      431.82    364.08 o 
   4  18   0      427.26      841.04    374.67 o 
   5  18   0    67034.49    61289.62    942.91 o 
   6  18   0   148179.20   126700.88   4737.05 o 
   7  18   0      184.34      348.14    508.56 o 
   8  18   0     3673.37     2765.01    561.15 o 
   9  18   0     3283.52     3132.29    574.64 o 
  10  18   0     1239.39     1222.56    526.93 o 
  11  18   0    30362.13    28306.38    978.21 o 
  12  18   0     4944.44     4567.84    589.48 o 
  13  18   0     4178.56     4363.90    568.46 o 
   1  19   0    21838.88    21209.99    755.37 o 
   2  19   0       48.87      973.18    385.01 o 
   3  19   0    11935.86    11892.06    591.75 o 
   4  19   0    31520.56    28549.62    958.90 o 
   5  19   0     1545.83     1793.82    394.20 o 
   6  19   0   106941.36    91229.84   3720.42 o 
   7  19   0     4923.82     4562.79    613.84 o 
   8  19   0     4095.38     3772.36    593.10 o 
   9  19   0    17839.17    14599.69    817.75 o 
  10  19   0   162957.11   143285.75   3402.48 o 
  11  19   0      803.49      869.45    495.50 o 
  12  19   0     1123.70     1090.26    505.92 o 
  13  19   0    15293.99    14891.35    784.94 o 
   0  20   0    97411.19    82851.38   3796.21 o 
   1  20   0   115102.49    99612.65   2465.02 o 
   2  20   0   169300.38   152653.97   5069.20 o 
   3  20   0     9213.16     8605.72    527.81 o 
   4  20   0    32956.39    30374.07   1007.93 o 
   5  20   0     3344.53     2702.96    534.79 o 
   6  20   0    38091.95    32295.22   1091.30 o 
   7  20   0      248.59      310.42    529.28 o 
   8  20   0     1696.18     1322.06    537.97 o 
   9  20   0    55286.04    47460.94   1954.84 o 
  10  20   0    14669.39    14617.10    815.62 o 
  11  20   0    13148.08    10708.45    716.01 o 
  12  20   0      357.96       67.48    488.93 o 
   1  21   0    36716.07    35477.05    990.74 o 
   2  21   0    82615.16    74726.94   2883.01 o 
   3  21   0      879.89     1493.50    407.01 o 
   4  21   0    50325.07    47194.44   2056.56 o 
   5  21   0    50620.17    46460.82   2164.96 o 
   6  21   0    55509.83    47168.27   2032.55 o 
   7  21   0    14547.77    13511.42    827.71 o 
   8  21   0     3182.86     2791.07    584.04 o 
   9  21   0       71.46      -93.24    472.70 o 
  10  21   0     6473.65     6101.27    644.46 o 
  11  21   0      539.18      755.53    496.70 o 
  12  21   0    22948.88    21469.17   1176.76 o 
   0  22   0     1384.36     2035.10    716.40 o 
   1  22   0    57637.66    50984.16   1510.53 o 
   2  22   0    63523.45    57351.70   1374.88 o 
   3  22   0    73698.27    68895.10   2652.00 o 
   4  22   0     3229.04     3514.18    467.08 o 
   5  22   0     7068.08     6926.91    613.63 o 
   6  22   0      211.64      163.51    537.32 o 
   7  22   0     3151.59     2065.30    587.78 o 
   8  22   0    44503.48    37940.47   2153.43 o 
   9  22   0       12.94     -215.53    473.33 o 
  10  22   0     6833.15     5848.00    643.23 o 
  11  22   0     7617.67     7223.15    660.96 o 
   1  23   0    18325.09    17474.06    780.00 o 
   2  23   0    44243.63    39724.39   1976.52 o 
   3  23   0    19412.31    18952.59    870.22 o 
   4  23   0     2608.82     2338.55    515.68 o 
   5  23   0    23599.90    21398.21   1314.09 o 
   6  23   0    15199.22    13825.78    856.63 o 
   7  23   0     1615.04     1491.59    548.50 o 
   8  23   0    58498.04    50414.14   1914.23 o 
   9  23   0     9240.18     8725.55    719.64 o 
  10  23   0     6267.38     5579.61    642.73 o 
  11  23   0    21030.63    20688.32   1228.62 o 
   0  24   0    69020.38    57145.60   1630.20 o 
   1  24   0    11169.98    11032.33    669.34 o 
   2  24   0      888.22     1820.11    488.68 o 
   3  24   0    47061.39    44252.73   2145.47 o 
   4  24   0    73616.51    67368.81   4707.42 o 
   5  24   0    44284.96    39335.08   4712.89 o 
   6  24   0    59878.20    52132.10   3285.92 o 
   7  24   0    33120.79    28854.52   2349.87 o 
   8  24   0     3003.58     2026.44    572.50 o 
   9  24   0     3586.67     3229.60    593.69 o 
  10  24   0    53213.96    47656.29   3096.08 o 
   1  25   0    54977.52    49582.86   1996.45 o 
   2  25   0    58968.11    55002.39   2576.28 o 
   3  25   0    49728.81    47232.11   2403.39 o 
   4  25   0     1278.25     1696.41    647.65 o 
   5  25   0     7235.79     6308.40    876.91 o 
   6  25   0      568.20      363.08    658.22 o 
   7  25   0       32.97      153.82    510.41 o 
   8  25   0    21573.42    20837.66   1919.56 o 
   9  25   0    15001.93    13629.52   1023.76 o 
   0  26   0     5605.15     5999.88    796.14 o 
   1  26   0    50329.80    46659.09   1628.86 o 
   2  26   0     4728.79     5172.92    574.13 o 
   3  26   0    30692.51    28697.80   1880.37 o 
   4  26   0     3683.55     3653.30    996.49 o 
   5  26   0     9979.89     7654.89   1166.17 o 
   6  26   0    11285.85     9310.85    966.54 o 
   7  26   0    57560.18    55778.97   9090.16 o 
   8  26   0      954.35     1245.42    690.65 o 
   1  27   0     5829.56     6193.19    617.43 o 
   2  27   0     3572.64     3773.96    554.50 o 
   3  27   0    16770.92    15249.32   1369.79 o 
   4  27   0    51210.59    46905.91   8154.65 o 
   5  27   0    10321.33    10594.30   1543.08 o 
   6  27   0     3599.33     2938.68    749.45 o 
   7  27   0     1336.18      965.70    684.35 o 
   0  28   0    51968.83    46974.13   2669.25 o 
   1  28   0    28280.65    26067.25   1569.65 o 
   2  28   0     3433.50     3312.73    539.78 o 
   3  28   0    15089.84    14349.86   2013.96 o 
   4  28   0     5113.50     4560.20   1036.54 o 
   5  28   0       72.10     -475.10    694.91 o 
   1  29   0    26645.41    26788.11   1548.77 o 
   2  29   0     7837.45     7626.76    817.43 o 
   3  29   0     4736.30     4620.90   1240.10 o 
   2   0   1      844.98     4273.43    822.16 o 
   3   0   1    15562.75    21016.49    785.34 o 
   4   0   1   367225.69   438989.09  19191.46 o 
   5   0   1     1093.26     1507.04    390.03 o 
   6   0   1    17771.25    20193.75    676.10 o 
   7   0   1     6734.64     7423.22    514.99 o 
   8   0   1   109590.83   117813.03   1770.63 o 
   9   0   1   273749.25   263445.38   4322.89 o 
  10   0   1    30709.04    30879.68    817.46 o 
  11   0   1    56156.92    52883.52   1211.13 o 
  12   0   1    65476.38    62219.46   1417.82 o 
  13   0   1     1541.23     1069.32    551.63 o 
  14   0   1      519.31      699.14    512.68 o 
  15   0   1      270.25       88.23    502.50 o 
  16   0   1     4973.62     5225.28    622.60 o 
  17   0   1    16743.05    17664.26    871.86 o 
 -17   1   1    16230.05    17581.01    868.63 o 
 -16   1   1     7279.11     8531.85    764.72 o 
 -15   1   1     3208.64     3228.35    586.59 o 
 -14   1   1      412.92      313.68    491.21 o 
 -13   1   1     1875.30     1532.65    565.02 o 
 -12   1   1    13299.02    12805.73    686.80 o 
 -11   1   1     8049.62     8224.63    418.92 o 
 -10   1   1     9258.70     8791.33    536.07 o 
  -9   1   1    67812.76    67622.17   1029.72 o 
  -8   1   1    46022.27    49823.58   1249.25 o 
  -7   1   1    86092.16    91242.79   2680.29 o 
  -6   1   1    95554.74   105808.23   3850.22 o 
  -5   1   1    49905.67    59917.08   3178.91 o 
  -4   1   1   108495.98   130547.53   6516.25 o 
  -3   1   1   134365.08   159999.77   6747.27 o 
  -1   1   1   922084.25  1135514.88  14633.78 o 
   0   1   1    94994.62    27270.30  20812.65 o 
   1   1   1   911759.56  1002304.81  67095.52 o 
   3   1   1   140018.31   167717.69   5823.37 o 
   4   1   1   102028.39   123816.80   3097.66 o 
   5   1   1    49815.64    56184.11    901.85 o 
   6   1   1    97065.63   109187.07   1630.72 o 
   7   1   1    89642.40    98691.50   1794.45 o 
   8   1   1    44655.30    47133.27    950.97 o 
   9   1   1    69563.94    70007.99   1935.21 o 
  10   1   1    12372.38    12272.62    572.49 o 
  11   1   1     6297.16     6584.84    402.61 o 
  12   1   1    13500.69    14315.93    680.63 o 
  13   1   1     2043.28     2753.75    572.51 o 
  14   1   1      408.36      811.98    511.87 o 
  15   1   1     3145.15     3683.08    583.83 o 
  16   1   1     7928.94     8589.23    686.29 o 
  17   1   1    16137.84    17944.36    876.14 o 
 -17   2   1     8130.09    10697.51    756.93 o 
 -16   2   1     4378.09     4557.26    607.88 o 
 -15   2   1    23501.48    24287.12    956.11 o 
 -14   2   1    24240.38    24091.42    974.98 o 
 -13   2   1    35858.16    33738.73    932.07 o 
 -12   2   1    20051.89    18301.79    806.19 o 
 -11   2   1    24875.16    23469.56    644.52 o 
 -10   2   1    21404.15    21429.74    680.34 o 
  -9   2   1   415130.88   405748.78   6394.92 o 
  -8   2   1    67194.49    69822.50   1615.16 o 
  -7   2   1   162412.72   174501.42   5052.19 o 
  -6   2   1    68378.16    76528.05   3887.69 o 
  -5   2   1    23656.09    28867.46   1719.99 o 
  -4   2   1   774954.19   910721.25  15070.88 o 
   0   2   1  1533288.62  1722143.88  45778.58 o 
   2   2   1   483111.72   590820.44  14146.35 o 
   3   2   1   429342.78   529343.06  10047.26 o 
   4   2   1   803964.69   939582.31  17427.00 o 
   5   2   1    28341.71    34579.25   1007.07 o 
   6   2   1    79570.28    92247.62   1180.89 o 
   7   2   1   163433.19   180512.62   1966.22 o 
   8   2   1    76194.53    79862.05   1249.60 o 
   9   2   1   410554.56   407900.72   3055.18 o 
  10   2   1    20494.97    20620.77    694.29 o 
  11   2   1    26097.35    25485.69    645.64 o 
  12   2   1    20966.58    19091.44    700.35 o 
  13   2   1    35231.69    33670.29   1085.54 o 
  14   2   1    24295.10    24670.27    969.66 o 
  15   2   1    25292.55    24840.62    968.37 o 
  16   2   1     5202.16     6167.32    641.84 o 
  17   2   1     7852.58     9582.50    734.95 o 
 -17   3   1    22071.55    25070.46    983.64 o 
 -16   3   1      849.60     1059.04    532.15 o 
 -15   3   1     2607.23     2837.96    539.75 o 
 -14   3   1     1037.74      717.76    528.32 o 
 -13   3   1    17933.42    16894.84    787.31 o 
 -12   3   1     2785.59     3326.88    367.34 o 
 -11   3   1    65371.26    60939.12    973.12 o 
 -10   3   1    24037.72    23381.79    628.85 o 
  -9   3   1    61717.91    61549.61    792.43 o 
  -8   3   1   101251.07   100804.34   1950.19 o 
  -7   3   1    29296.03    31598.02   1181.28 o 
  -6   3   1     3006.98     4851.23    609.55 o 
  -5   3   1   355356.56   399850.72   5359.81 o 
  -4   3   1   548800.12   639859.62   9657.16 o 
  -3   3   1   160573.14   194665.33   2281.61 o 
  -2   3   1    75810.64    98668.95   1038.70 o 
  -1   3   1   120626.38   158286.09   3855.80 o 
   0   3   1    43863.21    59969.05   1235.52 o 
   1   3   1   101244.41   131941.30   3765.43 o 
   2   3   1    63245.12    78126.55    720.06 o 
   3   3   1   151690.80   178576.39   2374.94 o 
   4   3   1   551115.12   619786.50  15394.36 o 
   5   3   1   388272.31   433140.72   4662.49 o 
   6   3   1     1358.19     2557.43    344.00 o 
   7   3   1    31247.25    34382.05    930.97 o 
   8   3   1   101889.61   104116.67   1405.52 o 
   9   3   1    57820.54    59894.78   1439.85 o 
  10   3   1    25127.53    25582.44    766.46 o 
  11   3   1    64614.46    61134.29    890.48 o 
  12   3   1     3658.70     4004.84    408.44 o 
  13   3   1    19426.88    19490.50    777.93 o 
  14   3   1     1028.15      811.55    516.31 o 
  15   3   1     2493.45     2671.74    561.02 o 
  16   3   1      830.36     1092.72    517.35 o 
  17   3   1    22082.35    24747.36    980.06 o 
 -17   4   1     8169.56     9663.03    723.14 o 
 -16   4   1     3195.59     3732.32    602.83 o 
 -15   4   1     8043.09     7193.41    674.46 o 
 -14   4   1    38506.62    36049.43   1105.61 o 
 -13   4   1    12009.03    11354.64    668.92 o 
 -12   4   1     3500.18     3628.41    387.93 o 
 -11   4   1    26449.88    26511.80    713.34 o 
 -10   4   1     6561.79     6280.65    419.99 o 
  -9   4   1    20747.18    20289.16    563.90 o 
  -8   4   1    87912.54    84768.58   2117.21 o 
  -7   4   1   122608.45   125870.15   4944.99 o 
  -6   4   1    29334.16    31778.84    834.08 o 
  -5   4   1   359842.84   395697.66   3769.12 o 
  -4   4   1    48512.62    55374.21    945.39 o 
  -3   4   1    91684.58   107089.17    823.73 o 
  -2   4   1    13232.63    15809.75    390.51 o 
  -1   4   1    59408.45    72035.21   1973.20 o 
   0   4   1    47931.30    59071.63    698.74 o 
   1   4   1    55879.56    62220.51   2262.06 o 
   2   4   1    14575.62    16455.39    364.01 o 
   3   4   1   100341.02   117476.04   1700.31 o 
   4   4   1    46383.70    54139.25   1052.91 o 
   5   4   1   338411.53   363392.75  12091.19 o 
   6   4   1    31110.11    33415.39   1001.84 o 
   7   4   1   123304.72   131177.89   1549.37 o 
   8   4   1    91100.10    94460.74   2648.32 o 
   9   4   1    21926.16    21315.45    972.33 o 
  10   4   1     7571.85     7917.39    522.00 o 
  11   4   1    26103.21    25109.55    735.53 o 
  12   4   1     3769.70     3772.49    418.43 o 
  13   4   1    12295.32    11654.95    535.11 o 
  14   4   1    38802.06    37054.65   1112.21 o 
  15   4   1     7503.80     6447.57    753.50 o 
  16   4   1     2915.78     3164.07    577.74 o 
  17   4   1     7933.88     8812.38    714.38 o 
 -17   5   1     3888.07     4776.03    688.48 o 
 -16   5   1     9017.36     9562.97    730.18 o 
 -15   5   1     6408.09     6094.31    661.35 o 
 -14   5   1    11005.24    10576.76    639.65 o 
 -13   5   1    75550.97    73880.70   1308.74 o 
 -12   5   1     6709.63     6465.06    479.04 o 
 -11   5   1     3336.90     3754.45    432.56 o 
 -10   5   1       31.44      111.94    325.83 o 
  -9   5   1    17020.01    17481.22    495.87 o 
  -8   5   1     4154.15     4264.41    432.54 o 
  -7   5   1    38016.98    40375.26   1000.61 o 
  -6   5   1   168129.19   173822.23   2225.55 o 
  -5   5   1   119000.82   126610.38   2485.16 o 
  -4   5   1    69659.73    77927.66   1678.08 o 
  -3   5   1    45438.34    55260.68    813.37 o 
  -2   5   1    88468.73   113548.77   8013.76 o 
  -1   5   1   100403.60   122959.87   2117.03 o 
   0   5   1   147552.12   183829.09   2005.38 o 
   1   5   1    92455.21   113140.11   7373.48 o 
   2   5   1    90626.32   103738.25   3873.28 o 
   3   5   1    47043.82    55815.51   1027.69 o 
   4   5   1    72767.16    82956.79   1156.87 o 
   5   5   1   108674.34   120480.88   2375.21 o 
   6   5   1   179564.84   182966.89   6767.22 o 
   7   5   1    33594.48    33624.24   1787.60 o 
   8   5   1     5164.01     5118.04    508.34 o 
   9   5   1    16878.35    18173.62    804.80 o 
  10   5   1       22.49      -29.40    391.45 o 
  11   5   1     2294.72     2719.45    448.10 o 
  12   5   1     6665.62     7415.06    501.52 o 
  13   5   1    74205.20    72249.65   1134.39 o 
  14   5   1    11092.77    10075.36    737.26 o 
  15   5   1     5602.07     5371.21    637.30 o 
  16   5   1     8457.39     8979.53    713.12 o 
  17   5   1     3788.61     3849.52    641.29 o 
 -17   6   1     3903.25     4716.78    687.53 o 
 -16   6   1      366.29      599.89    592.40 o 
 -15   6   1     7911.17     8058.00    708.05 o 
 -14   6   1    16616.52    17485.76    799.19 o 
 -13   6   1    59922.37    57302.78   1197.62 o 
 -12   6   1    57218.04    53788.30    923.07 o 
 -11   6   1    43349.32    41707.43    870.16 o 
 -10   6   1    10679.06    10805.55    573.11 o 
  -9   6   1    22509.74    22643.95    953.90 o 
  -8   6   1    52896.63    56848.96   1893.35 o 
  -7   6   1    82610.38    88102.27   2397.47 o 
  -6   6   1   102356.08   109863.37   2326.81 o 
  -5   6   1   405499.62   433806.59   7735.49 o 
  -4   6   1   112424.44   126055.70   2724.00 o 
  -3   6   1    43331.70    50662.35    681.63 o 
  -2   6   1   148680.52   169447.34  11178.51 o 
  -1   6   1   135766.12   155846.92   4498.23 o 
   1   6   1   141340.59   165862.72   2447.29 o 
   2   6   1   154280.56   167990.27   9627.56 o 
   3   6   1    49379.77    56485.36   1076.94 o 
   4   6   1   117182.41   132595.91   2882.40 o 
   5   6   1   431595.03   455173.59   7042.65 o 
   6   6   1   101474.49   117423.10   5469.63 o 
   7   6   1    90584.24    99297.89   1984.00 o 
   8   6   1    54548.98    56807.54   2335.20 o 
   9   6   1    18648.55    19244.74    999.09 o 
  10   6   1     9473.60    10933.93    740.86 o 
  11   6   1    41975.94    41442.76    911.54 o 
  12   6   1    53523.41    54174.82   1018.10 o 
  13   6   1    58870.68    57184.82    824.12 o 
  14   6   1    17385.88    17552.71    677.50 o 
  15   6   1     7219.48     7806.04    703.37 o 
  16   6   1      231.56      162.84    558.45 o 
  17   6   1     4952.36     6130.56    712.65 o 
 -17   7   1     2524.23     3599.71    653.09 o 
 -16   7   1    26925.16    28798.47   1122.21 o 
 -15   7   1    36420.07    38184.83   1274.94 o 
 -14   7   1    42161.47    43448.57   1086.28 o 
 -13   7   1   165043.92   161119.44   1865.26 o 
 -12   7   1    11070.16    10884.60    690.24 o 
 -11   7   1    22549.81    21643.60    722.69 o 
 -10   7   1    28282.10    28602.72    818.47 o 
  -9   7   1    61492.67    59776.86   2460.22 o 
  -8   7   1    55355.61    61604.52   2050.99 o 
  -7   7   1    54039.87    56778.41   1639.34 o 
  -6   7   1    55340.47    62224.89   1539.37 o 
  -5   7   1    51234.25    57828.86    905.38 o 
  -4   7   1    22400.77    24599.96    794.40 o 
  -3   7   1   106945.34   128841.36   9200.52 o 
  -2   7   1     1042.35     2385.12    275.20 o 
  -1   7   1   208462.12   243397.14   5851.79 o 
   0   7   1   937616.19  1059498.88  10326.85 o 
   1   7   1   220870.98   252642.78   5290.63 o 
   2   7   1      744.86     1972.43    356.28 o 
   3   7   1   118271.80   124518.80   2666.33 o 
   4   7   1    27118.77    30442.22    800.83 o 
   5   7   1    52261.01    59724.96   1043.87 o 
   6   7   1    59401.60    64975.21   1598.73 o 
   7   7   1    58804.30    62900.36   1949.20 o 
   8   7   1    54820.96    57068.92   1534.16 o 
   9   7   1    56768.46    59200.65   1913.60 o 
  10   7   1    32949.65    33212.57   1060.71 o 
  11   7   1    22966.38    23270.59    793.82 o 
  12   7   1    10260.56    10284.68    593.52 o 
  13   7   1   161513.25   160722.91   1311.16 o 
  14   7   1    44038.15    43953.86    858.97 o 
  15   7   1    38758.30    39568.16   1262.27 o 
  16   7   1    26055.13    27950.56   1142.59 o 
  17   7   1     2569.26     3684.16    661.18 o 
 -16   8   1    20594.96    22831.88   1084.92 o 
 -15   8   1    34351.29    36833.70   1073.25 o 
 -14   8   1    22715.04    22785.88    942.99 o 
 -13   8   1    23905.13    23885.64   1041.79 o 
 -12   8   1     2825.49     2818.41    542.11 o 
 -11   8   1    25916.65    26320.71    790.01 o 
 -10   8   1    46292.88    46947.97   1380.77 o 
  -9   8   1    96200.41   100311.63   3191.23 o 
  -8   8   1    58398.38    61028.80   1745.89 o 
  -7   8   1    15214.63    14995.00    865.71 o 
  -6   8   1   107111.00   114717.71   2759.50 o 
  -5   8   1    73827.48    83374.99   2129.83 o 
  -4   8   1    16450.46    17476.37    936.15 o 
  -3   8   1    39204.46    40720.73   1648.75 o 
  -2   8   1    75290.80    81681.06   4300.60 o 
  -1   8   1   212288.62   231635.72   5650.86 o 
   0   8   1   151275.62   166406.98   2605.07 o 
   1   8   1   204701.08   220435.39   2503.46 o 
   2   8   1    69948.91    71788.65   7441.50 o 
   3   8   1    42509.07    44375.71   1869.14 o 
   4   8   1    20227.29    20803.91    833.60 o 
   5   8   1    64617.68    68120.47   2746.89 o 
   6   8   1   105726.86   112543.87   3149.64 o 
   7   8   1    14827.80    16881.24   1167.13 o 
   8   8   1    53534.62    53448.74   1697.35 o 
   9   8   1    95755.62    98519.04   2772.09 o 
  10   8   1    45958.95    46413.43   1801.25 o 
  11   8   1    25887.10    27348.36   1225.47 o 
  12   8   1     2834.16     3130.88    455.83 o 
  13   8   1    21597.96    23262.55    768.74 o 
  14   8   1    24129.34    24319.73    640.93 o 
  15   8   1    35273.46    36278.62   1253.91 o 
  16   8   1    20650.15    22692.53   1053.02 o 
 -16   9   1     8956.14    10062.53    814.22 o 
 -15   9   1    53824.30    54922.84   1019.10 o 
 -14   9   1     7417.27     7166.73    666.61 o 
 -13   9   1      326.05      338.12    517.67 o 
 -12   9   1    24806.31    24879.88    954.19 o 
 -11   9   1      248.02      -74.96    480.04 o 
 -10   9   1    44018.03    45257.51   1544.93 o 
  -9   9   1    24825.02    27549.58   2202.06 o 
  -8   9   1    55961.55    57177.75   2220.63 o 
  -7   9   1    26223.22    27236.14   1408.73 o 
  -6   9   1    39733.04    41929.68   1706.33 o 
  -5   9   1    26272.91    28612.60   1107.09 o 
  -4   9   1     5627.48     6719.06    576.68 o 
  -3   9   1   207763.00   209942.39  12365.28 o 
  -2   9   1     9407.98    11320.25    665.03 o 
  -1   9   1     3141.76     6982.70    666.55 o 
   0   9   1   104554.11   115633.67   2480.85 o 
   1   9   1     4333.15     7415.90    532.78 o 
   2   9   1     8562.03    10072.44    780.44 o 
   3   9   1   212118.28   206168.61  12440.61 o 
   4   9   1     4802.12     6458.65   1008.65 o 
   5   9   1    28201.22    31205.21   1721.89 o 
   6   9   1    36914.84    38572.54   1705.35 o 
   7   9   1    24186.53    24550.30    830.14 o 
   8   9   1    58364.02    59213.05   2683.50 o 
   9   9   1    23793.48    25757.63   1467.36 o 
  10   9   1    46380.96    45148.29   1284.56 o 
  11   9   1      144.32      543.30    437.29 o 
  12   9   1    24746.69    25739.77    917.94 o 
  13   9   1       80.25      425.73    353.23 o 
  14   9   1     7538.45     8160.57    466.16 o 
  15   9   1    55349.88    57221.19   1861.32 o 
  16   9   1     8351.00     8841.83    781.41 o 
 -16  10   1    17394.80    19809.50   1062.89 o 
 -15  10   1     6043.22     6739.75    525.10 o 
 -14  10   1     1648.41     1865.00    552.46 o 
 -13  10   1    10477.37    10443.58    757.65 o 
 -12  10   1    13503.46    13525.94   1122.17 o 
 -11  10   1    30250.90    28533.15   1073.79 o 
 -10  10   1    23607.06    24185.36    822.50 o 
  -9  10   1   211207.02   209489.84   6297.73 o 
  -8  10   1    18838.33    20775.08    807.24 o 
  -7  10   1    97789.28    98709.82   2878.51 o 
  -6  10   1    36196.77    36606.52   1043.68 o 
  -5  10   1     4898.46     5966.05    430.69 o 
  -4  10   1    24661.79    27508.49   1599.86 o 
  -3  10   1    58301.25    57389.06   4387.21 o 
  -2  10   1   297075.44   305169.34  10091.73 o 
  -1  10   1    90665.56   100610.96   2141.42 o 
   0  10   1   128256.12   140829.39   1499.96 o 
   1  10   1    77560.39    83239.37   1236.13 o 
   2  10   1   302461.34   311199.88   9027.61 o 
   3  10   1    55044.50    55723.04   3221.20 o 
   4  10   1    20779.89    22920.01   1448.01 o 
   5  10   1     3949.26     4210.84    439.10 o 
   6  10   1    37107.91    37322.18   2231.53 o 
   7  10   1    98788.77    98468.17   2957.85 o 
   8  10   1    17944.43    19075.18   1119.63 o 
   9  10   1   211003.25   205922.50   7896.94 o 
  10  10   1    28252.38    29074.61   1289.03 o 
  11  10   1    32236.32    32283.87   1193.83 o 
  12  10   1    14742.66    15376.64   1046.49 o 
  13  10   1     9963.33    10483.79    555.51 o 
  14  10   1     1468.66     1617.48    435.94 o 
  15  10   1     5732.67     6185.96    489.63 o 
  16  10   1    17720.88    19203.25   1015.31 o 
 -16  11   1     1181.70     1269.47    453.86 o 
 -15  11   1     2347.10     2712.58    455.12 o 
 -14  11   1    11307.93    11885.99    778.64 o 
 -13  11   1    24818.13    24262.53   1010.77 o 
 -12  11   1    19832.37    18397.39   1114.77 o 
 -11  11   1    74082.43    69213.41   1488.55 o 
 -10  11   1    14008.95    13081.94   1209.06 o 
  -9  11   1   112487.53   107188.20   2286.02 o 
  -8  11   1    27256.70    26267.15    788.59 o 
  -7  11   1   120243.44   118077.31   3605.22 o 
  -6  11   1    10884.39    10522.87    818.00 o 
  -5  11   1   124475.34   121814.28   1760.73 o 
  -4  11   1   162486.72   157955.05   6375.58 o 
  -3  11   1    71098.69    72266.60   4807.98 o 
  -2  11   1    50913.49    51504.54   1188.20 o 
  -1  11   1   177421.70   192295.42   3232.76 o 
   0  11   1     2671.51     3887.90    441.37 o 
   1  11   1   182640.16   201740.48   2697.31 o 
   2  11   1    54963.08    56928.20   2047.47 o 
   3  11   1    73854.76    76068.82   4215.21 o 
   4  11   1   156433.59   156514.67   7768.39 o 
   5  11   1   117829.01   118059.23   5274.36 o 
   6  11   1    11394.44    11363.47    614.68 o 
   7  11   1   113924.01   117172.91   6338.15 o 
   8  11   1    31068.31    31032.08   1296.83 o 
   9  11   1   116617.05   119181.19   5719.95 o 
  10  11   1    12600.11    12485.17    924.40 o 
  11  11   1    71562.98    70449.35   1854.92 o 
  12  11   1    20479.00    20649.42    782.44 o 
  13  11   1    27122.48    28736.35    765.38 o 
  14  11   1    12272.71    12464.61    636.84 o 
  15  11   1     2355.18     3007.88    426.97 o 
  16  11   1     1349.94     1696.91    618.57 o 
 -16  12   1      574.65     1202.48    415.67 o 
 -15  12   1     6060.09     6663.09    540.65 o 
 -14  12   1    27040.64    26688.71    865.70 o 
 -13  12   1    12661.43    12378.44    809.41 o 
 -12  12   1      955.84     1355.80    583.14 o 
 -11  12   1    31799.96    30005.33   1143.23 o 
 -10  12   1   166299.55   155028.30   2160.98 o 
  -9  12   1     4177.12     3868.09    650.16 o 
  -8  12   1     8873.74     8631.00    649.96 o 
  -7  12   1    19038.51    18648.17    807.78 o 
  -6  12   1   159817.78   143640.94   2806.78 o 
  -5  12   1   125305.85   119952.81   1665.82 o 
  -4  12   1    17790.03    17681.19   1293.41 o 
  -3  12   1    16821.22    18000.54   1276.00 o 
  -2  12   1    34066.54    36797.07   1203.41 o 
  -1  12   1    71346.52    74375.41   1328.98 o 
   0  12   1      909.68     2453.45    358.45 o 
   1  12   1    70781.42    74204.23   1062.26 o 
   2  12   1    38459.16    38685.30   2320.22 o 
   3  12   1    15351.56    16280.15   1214.97 o 
   4  12   1    16721.47    16831.06   1222.46 o 
   5  12   1   125751.39   123541.72   5265.10 o 
   6  12   1   155889.47   146333.56   4069.54 o 
   7  12   1    18782.35    18608.14    923.18 o 
   8  12   1     8178.21     8172.91    674.52 o 
   9  12   1     5685.67     5946.48    532.54 o 
  10  12   1   160490.11   158252.52   4420.41 o 
  11  12   1    32091.76    32091.30    957.40 o 
  12  12   1      711.43     1266.08    413.10 o 
  13  12   1    13262.34    13587.62    774.38 o 
  14  12   1    27362.48    29066.83    836.99 o 
  15  12   1     6598.54     7624.53    545.41 o 
  16  12   1      607.53      759.45    409.11 o 
 -15  13   1     4633.29     4068.43    507.63 o 
 -14  13   1    10484.30     9551.94    626.89 o 
 -13  13   1    12415.77    11402.26    856.27 o 
 -12  13   1     5837.58     5392.80    658.79 o 
 -11  13   1    61746.85    59846.84   1527.62 o 
 -10  13   1    90565.17    83678.83   1677.06 o 
  -9  13   1    32399.57    30449.67   1139.13 o 
  -8  13   1     8060.33     8022.36    627.16 o 
  -7  13   1    77457.88    71245.61   1293.90 o 
  -6  13   1    38700.13    34110.26   1037.32 o 
  -5  13   1    49314.75    45245.36   2358.89 o 
  -4  13   1    87661.02    79946.30   4468.59 o 
  -3  13   1    36686.10    35944.41   1413.41 o 
  -2  13   1   134464.11   126644.53   3474.22 o 
  -1  13   1    23143.25    23056.05    986.02 o 
   0  13   1     8505.85     8696.98    464.60 o 
   1  13   1    24306.67    24167.70    659.23 o 
   2  13   1   138019.31   133989.03   3896.75 o 
   3  13   1    35115.60    36362.06   1899.38 o 
   4  13   1    87990.98    84994.40   4275.16 o 
   5  13   1    56342.45    54200.19   2101.33 o 
   6  13   1    43581.43    41887.84   1793.18 o 
   7  13   1    77335.84    73999.53   2280.40 o 
   8  13   1     7901.37     7005.22    557.62 o 
   9  13   1    32787.57    33791.58    926.88 o 
  10  13   1    89442.99    90136.98   3113.59 o 
  11  13   1    64457.20    66344.71   1780.39 o 
  12  13   1     5856.94     5974.64    509.02 o 
  13  13   1    10472.27    10877.70    647.92 o 
  14  13   1    10181.00    10426.07    624.30 o 
  15  13   1     4340.08     4982.15    492.52 o 
 -15  14   1      180.34      349.92    438.89 o 
 -14  14   1    19656.91    19500.82    789.27 o 
 -13  14   1      870.09      856.71    455.71 o 
 -12  14   1    26932.81    25165.21   1088.72 o 
 -11  14   1    43818.14    41927.74   1289.75 o 
 -10  14   1     9950.50     9734.40    802.52 o 
  -9  14   1     8996.12     8781.39    781.37 o 
  -8  14   1    35006.21    30043.73   1181.25 o 
  -7  14   1    23434.14    22033.37    883.67 o 
  -6  14   1    24743.50    21843.34   1011.18 o 
  -5  14   1    39786.60    37706.91   2271.17 o 
  -4  14   1   107148.68    96576.42   5224.80 o 
  -3  14   1   211802.92   201007.52   3154.88 o 
  -2  14   1     7774.54     7933.93    479.86 o 
  -1  14   1   116141.45   116535.60   2130.19 o 
   0  14   1     4008.81     4241.87    404.65 o 
   1  14   1   117193.00   118179.17   2366.19 o 
   2  14   1     7532.65     7468.30    413.60 o 
   3  14   1   206308.55   202525.47   4540.76 o 
   4  14   1   105326.36   100827.87   5375.53 o 
   5  14   1    39050.39    37793.13   1875.96 o 
   6  14   1    27566.26    25906.47   1246.09 o 
   7  14   1    21209.39    20111.75    837.95 o 
   8  14   1    32003.20    31076.68   1144.71 o 
   9  14   1     8085.22     7551.05    591.07 o 
  10  14   1     9804.64    10002.73    618.46 o 
  11  14   1    40695.32    40097.70   1171.01 o 
  12  14   1    28294.29    27130.39    903.03 o 
  13  14   1      695.02     1085.08    454.96 o 
  14  14   1    18879.74    19686.94    771.90 o 
  15  14   1      296.65      484.16    401.04 o 
 -15  15   1    40604.13    44344.38   1590.50 o 
 -14  15   1    52649.58    53921.58   1339.24 o 
 -13  15   1    28847.88    27870.58    909.02 o 
 -12  15   1    44574.16    41482.34   1079.78 o 
 -11  15   1    23112.18    21319.39   1039.66 o 
 -10  15   1    20070.85    17842.25    990.80 o 
  -9  15   1     9320.14     8539.79    779.50 o 
  -8  15   1     3468.80     3599.61    662.82 o 
  -7  15   1     6551.82     5623.16    599.83 o 
  -6  15   1    25181.72    22204.40   1217.57 o 
  -5  15   1    30250.81    26485.81   1201.16 o 
  -4  15   1    92828.41    83963.02   1794.19 o 
  -3  15   1     7344.06     7217.19    456.63 o 
  -2  15   1   168029.19   158670.45   3310.79 o 
  -1  15   1   108479.84   104557.68   1834.57 o 
   0  15   1     3985.58     5431.38    437.30 o 
   1  15   1   112279.23   109969.28   1915.35 o 
   2  15   1   165727.27   160081.23   3261.54 o 
   3  15   1     5691.93     5797.25    435.29 o 
   4  15   1    92205.79    85545.88   3570.95 o 
   5  15   1    33779.68    31594.90   1955.61 o 
   6  15   1    24145.53    22445.80    742.91 o 
   7  15   1     5605.47     6159.47    598.88 o 
   8  15   1     2573.46     3025.64    511.30 o 
   9  15   1     9747.01     9419.39    650.42 o 
  10  15   1    20053.38    20361.09    854.81 o 
  11  15   1    23095.34    22281.21    848.28 o 
  12  15   1    42960.44    40391.05   1007.73 o 
  13  15   1    30128.74    30200.28    925.42 o 
  14  15   1    53309.08    54296.66   1095.68 o 
  15  15   1    39753.29    44327.05    992.46 o 
 -14  16   1    45543.89    46880.37   1092.47 o 
 -13  16   1     1223.26     1106.98    474.84 o 
 -12  16   1       70.41      -80.51    465.66 o 
 -11  16   1    10968.04    10357.62    899.10 o 
 -10  16   1    28395.71    25699.68    947.24 o 
  -9  16   1    39244.02    33710.17   1225.45 o 
  -8  16   1    43869.46    36703.05   1373.84 o 
  -7  16   1    53511.50    48497.75   1457.49 o 
  -6  16   1    58260.58    52885.01   1297.48 o 
  -5  16   1    60756.27    54012.71   2726.37 o 
  -4  16   1     2597.38     3143.27    399.83 o 
  -3  16   1    69302.56    62656.83   1396.22 o 
  -2  16   1    27612.20    26287.76    959.73 o 
  -1  16   1    17494.70    18618.20    649.67 o 
   0  16   1        6.82      807.41    340.76 o 
   1  16   1    16267.93    16367.96    610.15 o 
   2  16   1    26264.51    25464.16    647.06 o 
   3  16   1    66805.46    60787.29   1604.16 o 
   4  16   1     3078.36     3085.38    382.37 o 
   5  16   1    63112.07    55740.64   2835.13 o 
   6  16   1    59503.71    55554.61   1887.39 o 
   7  16   1    49793.14    45956.82   1770.75 o 
   8  16   1    42249.59    38442.25   1587.30 o 
   9  16   1    39454.58    35195.36   1044.49 o 
  10  16   1    28847.95    28654.38    935.76 o 
  11  16   1    10640.92    10902.72    677.95 o 
  12  16   1       81.04       43.30    429.15 o 
  13  16   1     1579.25     1452.01    460.00 o 
  14  16   1    45198.85    47099.07   1049.65 o 
 -14  17   1     4377.84     5236.83    584.53 o 
 -13  17   1     2528.53     2692.89    518.94 o 
 -12  17   1     2724.89     2578.61    528.21 o 
 -11  17   1    35575.51    33159.66   1023.76 o 
 -10  17   1    22930.45    21007.55    919.94 o 
  -9  17   1    28335.56    24466.17    979.96 o 
  -8  17   1     3829.61     3301.51    582.13 o 
  -7  17   1    46194.61    39625.96   1492.65 o 
  -6  17   1   301839.75   256137.20   2727.14 o 
  -5  17   1   130302.91   116440.30   2713.06 o 
  -4  17   1    26995.13    25760.08    737.05 o 
  -3  17   1    17173.62    17630.85    693.33 o 
  -2  17   1    20012.80    19711.04    902.03 o 
  -1  17   1    46329.54    43002.86   1141.81 o 
   0  17   1    21539.20    20907.92    660.27 o 
   1  17   1    47348.94    43319.64    970.46 o 
   2  17   1    19705.11    18670.72    670.31 o 
   3  17   1    19211.66    19034.71    876.41 o 
   4  17   1    24133.33    21973.81    663.55 o 
   5  17   1   130096.07   115526.02   4859.84 o 
   6  17   1   300164.91   267212.91   3329.90 o 
   7  17   1    45874.67    41238.52   1769.28 o 
   8  17   1     3681.32     3926.77    565.09 o 
   9  17   1    28449.57    27029.90    959.33 o 
  10  17   1    22498.94    21032.86    878.93 o 
  11  17   1    36435.29    35334.32   1055.05 o 
  12  17   1     2847.93     3116.76    502.94 o 
  13  17   1     2315.30     2497.87    481.22 o 
  14  17   1     3991.53     3932.06    518.78 o 
 -13  18   1     3398.41     3368.80    562.34 o 
 -12  18   1    17780.61    15932.79    810.00 o 
 -11  18   1     9553.86     8383.01    684.81 o 
 -10  18   1     4802.14     4249.95    577.31 o 
  -9  18   1     7387.90     5587.73    641.43 o 
  -8  18   1     6534.30     5558.79    661.16 o 
  -7  18   1   121272.46   100944.66   3270.80 o 
  -6  18   1    37098.23    32470.37   1000.96 o 
  -5  18   1    38509.37    32921.51    772.19 o 
  -4  18   1    11440.44    11316.90    585.78 o 
  -3  18   1   161011.80   147536.09   3609.76 o 
  -2  18   1    29441.67    28938.85    971.09 o 
  -1  18   1    32053.94    29877.85    828.45 o 
   0  18   1   173613.44   156686.11   2344.19 o 
   1  18   1    29671.20    28340.38    779.72 o 
   2  18   1    30927.25    29097.87    865.74 o 
   3  18   1   160104.88   145964.89   3667.39 o 
   4  18   1     9974.01     9293.69    529.06 o 
   5  18   1    41762.08    35061.87   1176.04 o 
   6  18   1    36400.74    32234.78   2228.19 o 
   7  18   1   116850.95   102219.06   4643.43 o 
   8  18   1     7028.10     6555.68    639.77 o 
   9  18   1     6860.20     6220.08    638.84 o 
  10  18   1     5935.66     5439.00    578.22 o 
  11  18   1     9423.36     8807.22    646.83 o 
  12  18   1    17338.32    16018.89    792.64 o 
  13  18   1     3189.69     3104.40    524.56 o 
 -13  19   1     6608.01     6871.55    639.16 o 
 -12  19   1     4845.08     4361.78    602.31 o 
 -11  19   1     6648.19     5881.65    643.90 o 
 -10  19   1    35347.83    32534.00   1550.28 o 
  -9  19   1     6256.62     5490.59    673.71 o 
  -8  19   1    85940.83    72560.52   2593.47 o 
  -7  19   1    24652.33    20001.01    965.26 o 
  -6  19   1     9416.18     7967.06    619.76 o 
  -5  19   1    14220.30    12876.84    600.72 o 
  -4  19   1    14668.80    13717.37    620.59 o 
  -3  19   1   101048.17    92578.89   2822.81 o 
  -2  19   1    93909.70    86788.43   2221.42 o 
  -1  19   1     1351.65     2366.36    430.51 o 
   0  19   1     2265.81     3334.46    482.43 o 
   1  19   1     2006.12     2498.23    469.34 o 
   2  19   1    89958.10    82452.61   2371.80 o 
   3  19   1   102452.33    93179.05   2704.65 o 
   4  19   1    13395.24    12872.44    604.13 o 
   5  19   1    15767.36    14312.08    732.04 o 
   6  19   1     9459.82     7329.75    747.20 o 
   7  19   1    24262.42    22264.13   1089.77 o 
   8  19   1    86238.16    77607.86   3387.77 o 
   9  19   1     6566.75     5799.43    623.74 o 
  10  19   1    35365.43    32622.77   1012.89 o 
  11  19   1     7737.70     7141.20    614.25 o 
  12  19   1     4855.33     4294.04    576.14 o 
  13  19   1     6529.81     6979.41    607.10 o 
 -12  20   1    32929.84    31442.40   1309.78 o 
 -11  20   1    41264.63    38887.35   1699.63 o 
 -10  20   1    62932.83    52618.64   1973.31 o 
  -9  20   1     7709.94     6942.44    663.91 o 
  -8  20   1    20535.37    16625.89   1057.03 o 
  -7  20   1     3558.35     3224.96    612.85 o 
  -6  20   1     1526.25     1483.96    522.31 o 
  -5  20   1     7865.96     7324.86    500.34 o 
  -4  20   1    15142.48    13277.15    636.56 o 
  -3  20   1    32740.25    31887.43   1077.61 o 
  -2  20   1    46057.09    41524.54   1049.88 o 
  -1  20   1    42789.95    40326.55    903.84 o 
   0  20   1      253.06      955.52    451.78 o 
   1  20   1    40379.57    36530.30   1403.02 o 
   2  20   1    43157.69    39143.67   1069.90 o 
   3  20   1    30256.57    28222.26    967.86 o 
   4  20   1    17930.78    16642.80    806.09 o 
   5  20   1     7145.83     7507.51    608.63 o 
   6  20   1     1308.31      794.74    522.97 o 
   7  20   1     3300.44     2767.56    546.15 o 
   8  20   1    18239.61    16111.94   1075.98 o 
   9  20   1     7607.85     6851.63    664.09 o 
  10  20   1    60874.09    55099.45   1452.95 o 
  11  20   1    42051.96    39149.46   1216.55 o 
  12  20   1    32508.19    31233.62   1001.98 o 
 -12  21   1      162.95       23.98    479.57 o 
 -11  21   1    11636.08    10348.06    733.43 o 
 -10  21   1    43767.72    38199.14   2295.89 o 
  -9  21   1    21656.83    19564.80    982.89 o 
  -8  21   1    11164.64     8703.37    737.91 o 
  -7  21   1    46440.53    38423.31   1659.88 o 
  -6  21   1     4693.33     4088.07    643.61 o 
  -5  21   1    34535.55    32433.73   1264.65 o 
  -4  21   1    23140.69    21906.32   1194.60 o 
  -3  21   1     9157.77     8486.18    539.38 o 
  -2  21   1   103594.64    93524.38   3051.20 o 
  -1  21   1   105563.06    94370.69   2726.59 o 
   0  21   1    16715.61    15620.64    762.74 o 
   1  21   1   105727.29    94834.17   2848.99 o 
   2  21   1   105180.55    91934.47   2869.66 o 
   3  21   1     9896.64     9206.67    555.31 o 
   4  21   1    23428.81    21919.77   1084.46 o 
   5  21   1    30768.10    27959.95    918.04 o 
   6  21   1     4331.49     4054.26    592.39 o 
   7  21   1    47237.34    42302.07   1171.01 o 
   8  21   1    11877.79     9882.33    704.74 o 
   9  21   1    24172.63    21860.65   1006.81 o 
  10  21   1    43239.56    39138.70   1567.53 o 
  11  21   1    12239.09    10733.22    717.14 o 
  12  21   1      124.67      191.63    485.76 o 
 -11  22   1     1743.19     1148.49    527.21 o 
 -10  22   1     5822.66     4531.23    617.21 o 
  -9  22   1     3852.57     3481.26    602.71 o 
  -8  22   1     5142.94     5056.87    647.20 o 
  -7  22   1    84793.80    70301.83   2000.17 o 
  -6  22   1     4666.71     4883.27    672.37 o 
  -5  22   1     6205.32     5732.60    621.63 o 
  -4  22   1    45360.43    42554.62   1996.32 o 
  -3  22   1    36208.75    34887.35   1366.03 o 
  -2  22   1    64318.03    56448.76   2076.37 o 
  -1  22   1   210953.09   179206.97   4841.05 o 
   0  22   1    62074.70    54978.22   1632.61 o 
   1  22   1   210414.55   179673.36   4769.38 o 
   2  22   1    68527.63    61510.77   1985.11 o 
   3  22   1    34973.56    31329.92   1227.81 o 
   4  22   1    43424.54    41273.79   1747.14 o 
   5  22   1     6006.27     5372.01    564.60 o 
   6  22   1     4868.13     5151.73    626.62 o 
   7  22   1    88741.25    77396.51   2691.23 o 
   8  22   1     5000.25     4938.99    613.64 o 
   9  22   1     3956.65     3370.80    585.50 o 
  10  22   1     5101.21     5101.16    626.99 o 
  11  22   1     1913.97     1692.57    540.89 o 
 -10  23   1      610.51      715.46    530.23 o 
  -9  23   1      276.24       77.93    505.20 o 
  -8  23   1    16128.56    14233.07    900.60 o 
  -7  23   1    48580.89    43625.58   3281.02 o 
  -6  23   1    51134.67    44799.07   5068.86 o 
  -5  23   1    20270.12    18799.63   1392.10 o 
  -4  23   1    42761.34    38663.10   2147.48 o 
  -3  23   1    24693.06    23033.95   1085.03 o 
  -2  23   1     6218.56     6504.48    586.88 o 
  -1  23   1     2960.82     4908.66    540.21 o 
   0  23   1     3861.55     4249.87    519.92 o 
   1  23   1     2831.55     4233.35    539.90 o 
   2  23   1     6078.60     6725.97    572.94 o 
   3  23   1    24168.31    22654.68    870.45 o 
   4  23   1    41157.11    38516.85   1665.20 o 
   5  23   1    20119.18    18119.93    909.94 o 
   6  23   1    51383.13    45875.90   2104.10 o 
   7  23   1    47371.22    43744.61   2639.41 o 
   8  23   1    16242.18    13872.42    827.02 o 
   9  23   1      263.50      269.76    511.25 o 
  10  23   1      781.78      328.11    503.94 o 
 -10  24   1     5029.36     4409.27    634.12 o 
  -9  24   1     5923.42     4431.15    654.36 o 
  -8  24   1    26084.53    22044.64   1775.02 o 
  -7  24   1     2631.26     2283.31    609.36 o 
  -6  24   1    43975.98    37182.77   3118.16 o 
  -5  24   1    22279.72    20073.04   2482.72 o 
  -4  24   1     8068.69     8184.64    912.15 o 
  -3  24   1    46433.86    41967.11   2535.90 o 
  -2  24   1     7098.89     7413.19    689.87 o 
  -1  24   1    43443.80    38353.12   1604.05 o 
   0  24   1        4.91      551.10    413.86 o 
   1  24   1    44966.61    40709.62   1472.69 o 
   2  24   1     7440.80     7243.63    579.75 o 
   3  24   1    42984.12    39961.50   1856.98 o 
   4  24   1     8186.54     7314.12    735.73 o 
   5  24   1    22196.37    20986.18   1213.64 o 
   6  24   1    47411.62    42715.79   3048.76 o 
   7  24   1     2659.16     2925.57    595.15 o 
   8  24   1    27287.58    24315.89   1186.29 o 
   9  24   1     5940.18     5571.96    635.24 o 
  10  24   1     4849.35     5212.52    621.76 o 
  -9  25   1    11180.30     9572.03    755.12 o 
  -8  25   1    14124.64    12248.19   1788.26 o 
  -7  25   1    24896.52    22971.08   3263.25 o 
  -6  25   1    25074.90    20868.33   4257.93 o 
  -5  25   1    56916.59    50271.61   8504.66 o 
  -4  25   1    23573.64    22521.73   1765.30 o 
  -3  25   1    19855.15    20107.38   1431.30 o 
  -2  25   1    24479.95    21732.86   1525.95 o 
  -1  25   1    18553.24    17449.15    805.29 o 
   0  25   1     1899.31     1968.24    480.55 o 
   1  25   1    18040.71    17518.33    784.28 o 
   2  25   1    25521.71    23714.35    926.30 o 
   3  25   1    19835.87    19118.50   1031.74 o 
   4  25   1    23748.75    21535.20   3035.27 o 
   5  25   1    59923.75    55606.35   6347.85 o 
   6  25   1    23791.02    21543.11   3025.82 o 
   7  25   1    24486.42    23002.16   2288.04 o 
   8  25   1    14234.00    13739.91    981.97 o 
   9  25   1    11258.91    10765.33   1207.81 o 
  -8  26   1      965.03     -121.83    710.24 o 
  -7  26   1      431.01      410.22    664.32 o 
  -6  26   1     6915.88     5785.28   1183.81 o 
  -5  26   1    18169.20    15670.73   2433.84 o 
  -4  26   1    42776.53    39562.73   6427.73 o 
  -3  26   1   169881.00   153321.59  11320.88 o 
  -2  26   1     2786.26     2665.15    507.20 o 
  -1  26   1     2610.33     2665.59    513.53 o 
   0  26   1    39560.31    35051.64   1044.95 o 
   1  26   1     2462.43     2717.03    503.91 o 
   2  26   1     3323.80     3476.72    532.82 o 
   3  26   1   166665.61   151330.84   9132.32 o 
   4  26   1    41665.88    40016.44   4862.17 o 
   5  26   1    19242.02    19378.50   2598.65 o 
   6  26   1     7541.34     6257.18    901.37 o 
   7  26   1      439.83      330.98    691.00 o 
   8  26   1     1212.94     1015.18    692.63 o 
  -7  27   1     7984.06     7079.86   1725.01 o 
  -6  27   1     3142.89     2418.18   1160.74 o 
  -5  27   1     4376.55     3974.10    914.29 o 
  -4  27   1     3259.64     2527.55    796.88 o 
  -3  27   1    11933.18    13155.04   1381.67 o 
  -2  27   1    21454.77    19178.75   1017.46 o 
  -1  27   1     2083.46     2209.78    491.53 o 
   0  27   1    15355.29    14292.19    791.83 o 
   1  27   1     2039.20     1539.68    485.93 o 
   2  27   1    19334.73    17427.47    873.49 o 
   3  27   1    11989.26    12817.32   1091.68 o 
   4  27   1     3337.36     3194.98    793.85 o 
   5  27   1     4277.53     4091.44    810.87 o 
   6  27   1     3220.69     3766.64    778.66 o 
   7  27   1     8056.51     8177.09   1707.78 o 
  -5  28   1     1020.94      527.87    722.83 o 
  -4  28   1      825.17      839.36    697.36 o 
  -3  28   1    22544.99    21542.12   2116.47 o 
  -2  28   1     4488.53     4772.70    577.06 o 
  -1  28   1    51186.80    46735.71   2914.49 o 
   0  28   1      162.21      423.09    455.57 o 
   1  28   1    52683.29    48697.72   2051.81 o 
   2  28   1     4734.64     4528.91    568.89 o 
   3  28   1    21831.70    21733.90   3099.59 o 
   4  28   1      903.70      456.08    665.98 o 
   5  28   1     1017.57      406.39    670.88 o 
  -3  29   1     6295.05     6218.81   1256.49 o 
  -2  29   1    26774.07    26331.52   2260.11 o 
  -1  29   1     6779.71     6796.45    662.22 o 
   0  29   1       18.09      150.17    472.02 o 
   1  29   1     6162.15     5896.01    671.39 o 
   2  29   1    28201.26    27077.46   1735.03 o 
   3  29   1     6854.91     6812.28   1136.13 o 
   3   0   2    93285.12   119496.65   1320.98 o 
   4   0   2   158614.69   190757.77   3815.81 o 
   5   0   2     5238.42     6407.10    544.59 o 
   6   0   2   298915.22   322327.38  14183.08 o 
   7   0   2     9904.18    11225.31    564.14 o 
   8   0   2    55318.30    59036.07   1579.45 o 
   9   0   2   142510.98   141564.86   3450.57 o 
  10   0   2     8178.90     8453.98    477.71 o 
  11   0   2    14951.24    14791.72    609.51 o 
  12   0   2    11793.77    12238.88    682.51 o 
  13   0   2   185826.38   169959.42   2542.58 o 
  14   0   2     1981.53     2381.37    568.42 o 
  15   0   2   129491.80   129697.02   1807.86 o 
  16   0   2     3118.47     3498.41    584.05 o 
  17   0   2     3237.15     3278.84    582.21 o 
 -17   1   2    13186.97    15500.17    843.46 o 
 -16   1   2    27527.90    27970.43    991.90 o 
 -15   1   2     7507.53     7537.93    682.22 o 
 -14   1   2      823.25      809.11    524.81 o 
 -13   1   2    64517.12    61720.77   1164.39 o 
 -12   1   2    45642.58    41756.11   1029.74 o 
 -11   1   2    50146.63    45435.09   1205.33 o 
 -10   1   2     6474.28     6263.81    490.61 o 
  -9   1   2   139792.19   136996.23   2899.69 o 
  -8   1   2   200287.89   199780.02   5652.81 o 
  -7   1   2    26101.17    26338.92   1177.60 o 
  -6   1   2   129884.45   142196.62   6467.88 o 
  -5   1   2   192619.78   218191.67   7220.83 o 
  -4   1   2   164870.95   202998.39   2423.94 o 
  -1   1   2   164063.78   219404.91   4638.92 o 
   0   1   2    61016.76    69968.44   5194.64 o 
   1   1   2   159230.33   210401.45   2935.16 o 
   2   1   2    15901.96    22004.57    340.44 o 
   3   1   2   489088.41   593614.81  21636.48 o 
   4   1   2   161047.89   192613.73   9390.30 o 
   5   1   2   170757.92   188927.16   8205.33 o 
   6   1   2   123160.34   131315.80   4703.64 o 
   7   1   2    26528.84    27307.05    784.30 o 
   8   1   2   195776.56   195109.45   3321.07 o 
   9   1   2   142395.77   141642.73   2982.00 o 
  10   1   2     6646.94     6691.17    453.20 o 
  11   1   2    45868.04    44245.82    952.78 o 
  12   1   2    45621.81    41393.63   1009.04 o 
  13   1   2    66831.31    65349.79   1903.82 o 
  14   1   2      623.31      658.85    506.43 o 
  15   1   2     8106.41     9349.27    706.54 o 
  16   1   2    26781.83    27375.21   1000.35 o 
  17   1   2    13004.51    13699.78    801.40 o 
 -17   2   2     7143.39     8057.59    687.87 o 
 -16   2   2     3331.87     3312.45    586.21 o 
 -15   2   2      266.48      475.12    504.74 o 
 -14   2   2    54386.15    51075.86   1232.68 o 
 -13   2   2    15170.50    13452.78    721.58 o 
 -12   2   2    54775.91    48737.66   1102.10 o 
 -11   2   2      838.60     1086.47    419.35 o 
 -10   2   2   125313.12   121335.80   2200.93 o 
  -9   2   2    99225.40    97572.30   2812.37 o 
  -8   2   2   184957.31   179334.12   5957.16 o 
  -7   2   2   107895.91   111960.79   4600.40 o 
  -6   2   2    30794.87    35365.05   1460.61 o 
  -5   2   2   196860.14   224044.06   2859.04 o 
  -4   2   2   306943.12   361521.25   3454.06 o 
  -3   2   2   404513.88   495664.53   6007.85 o 
  -1   2   2     4659.23     6739.57    305.12 o 
   1   2   2     4050.01     5272.92    261.95 o 
   2   2   2    50026.38    65339.66   3533.43 o 
   3   2   2   409702.94   485146.16  24840.02 o 
   4   2   2   306288.12   342430.97  15821.09 o 
   5   2   2   206115.64   232694.20   7255.85 o 
   6   2   2    21214.90    24133.63    703.54 o 
   7   2   2   112877.05   120788.70   2623.55 o 
   8   2   2   194656.14   191355.64   3758.28 o 
   9   2   2    99175.60    97239.62   1521.18 o 
  10   2   2   116992.78   115498.31   2444.00 o 
  11   2   2     2192.74     2075.79    394.69 o 
  12   2   2    58966.40    55505.05    894.76 o 
  13   2   2    15250.12    13881.41    822.61 o 
  14   2   2    53743.75    50756.49   1227.11 o 
  15   2   2      278.51      438.09    503.26 o 
  16   2   2     2321.00     2999.20    553.92 o 
  17   2   2     6967.02     7502.07    683.72 o 
 -17   3   2    16889.70    19159.01    922.29 o 
 -16   3   2    12782.71    13992.96    817.59 o 
 -15   3   2    29817.30    29114.57   1004.93 o 
 -14   3   2     5032.77     4412.34    612.40 o 
 -13   3   2      164.29      316.43    446.90 o 
 -12   3   2    30565.20    28654.88    919.22 o 
 -11   3   2    18076.74    16974.78    718.01 o 
 -10   3   2      457.30     1292.48    298.64 o 
  -9   3   2   173679.77   170395.81   4799.99 o 
  -8   3   2   142117.58   144074.53   5895.01 o 
  -7   3   2    36671.32    40493.91   1372.84 o 
  -6   3   2   104088.48   114538.69   2170.76 o 
  -5   3   2   402387.81   455490.53   4983.28 o 
  -4   3   2   257158.47   305102.09   4181.65 o 
  -3   3   2   120216.97   150322.89   1218.96 o 
  -2   3   2   108529.58   137303.47   2711.17 o 
  -1   3   2   216747.00   240408.11  11426.47 o 
   0   3   2     4078.93     7419.33    558.87 o 
   1   3   2   220922.27   244484.17  26670.51 o 
   2   3   2   107682.09   132120.31   4822.85 o 
   3   3   2   125447.40   153861.69   6001.75 o 
   4   3   2   261449.23   304676.53   8506.33 o 
   5   3   2   384997.06   429920.91   9902.95 o 
   6   3   2   105772.78   114845.22   2841.73 o 
   7   3   2    36508.27    41113.44   1264.61 o 
   8   3   2   142500.08   146489.97   1721.04 o 
   9   3   2   184831.77   184270.61   2930.07 o 
  10   3   2      776.28     1320.33    405.93 o 
  11   3   2    18876.76    19465.32    833.78 o 
  12   3   2    28873.40    27046.82    717.00 o 
  13   3   2      150.87      472.08    372.15 o 
  14   3   2     4904.01     4026.87    598.63 o 
  15   3   2    28909.49    28349.63   1013.79 o 
  16   3   2    12328.16    13034.17    805.76 o 
  17   3   2    16256.81    17117.57    866.58 o 
 -17   4   2    61604.15    69686.34   1420.03 o 
 -16   4   2     5653.87     5743.91    645.19 o 
 -15   4   2     3599.47     3066.82    578.04 o 
 -14   4   2      907.07     1247.88    463.53 o 
 -13   4   2    34050.44    31529.75    938.14 o 
 -12   4   2      709.15      910.53    483.68 o 
 -11   4   2   193674.28   173001.61   6186.27 o 
 -10   4   2    45212.52    43560.82   1549.96 o 
  -9   4   2    84293.41    83789.59   2807.73 o 
  -8   4   2    18173.38    18563.24    783.40 o 
  -7   4   2   113228.09   119002.43   2803.92 o 
  -6   4   2     1590.48     2421.58    448.51 o 
  -5   4   2    99822.05   109850.03   1442.27 o 
  -4   4   2   706133.38   810501.19   8032.68 o 
  -3   4   2    55514.18    65518.61    961.55 o 
  -2   4   2   502271.97   604167.88   6916.65 o 
  -1   4   2    24790.21    30381.63   1369.20 o 
   0   4   2   503329.81   592422.06  17179.07 o 
   1   4   2    25597.30    29865.09   2655.42 o 
   2   4   2   509646.75   589507.88  17090.63 o 
   3   4   2    63703.19    74068.54   2325.45 o 
   4   4   2   693680.56   772465.12  18211.92 o 
   5   4   2    81090.02    88168.33   1601.42 o 
   6   4   2     2254.64     3197.02    427.91 o 
   7   4   2   117011.78   123194.84   1429.91 o 
   8   4   2    18494.77    18910.24    838.73 o 
   9   4   2    82401.55    81407.29   1687.18 o 
  10   4   2    45328.12    46235.88    953.45 o 
  11   4   2   202264.72   197980.55   2292.02 o 
  12   4   2      708.12     1165.75    314.34 o 
  13   4   2    35745.37    35301.52    817.54 o 
  14   4   2      903.77      998.46    527.05 o 
  15   4   2     3655.54     3929.93    598.00 o 
  16   4   2     6035.18     6345.62    653.08 o 
  17   4   2    61130.25    66528.10   1851.10 o 
 -17   5   2       80.14      265.17    574.96 o 
 -16   5   2     4725.20     5182.10    622.90 o 
 -15   5   2     8980.43     9329.16    712.12 o 
 -14   5   2     5915.07     5988.44    567.02 o 
 -13   5   2    93226.03    89196.96   1406.58 o 
 -12   5   2    39696.32    37514.64   1032.05 o 
 -11   5   2   121190.59   107328.72   4764.37 o 
 -10   5   2   218114.48   199837.16   6856.31 o 
  -9   5   2   152796.59   147454.91   5403.87 o 
  -8   5   2    94041.30    95579.08   2735.54 o 
  -7   5   2   238287.56   247651.88   2184.83 o 
  -6   5   2    25560.80    28801.80    832.12 o 
  -5   5   2    84526.98    92174.86   1144.52 o 
  -4   5   2   312785.78   346203.41   4509.97 o 
  -3   5   2    15878.50    20517.18    633.43 o 
  -2   5   2   125568.59   146644.42   3097.25 o 
  -1   5   2   261767.38   324759.62  10951.16 o 
   0   5   2   614471.56   708461.44  11893.85 o 
   1   5   2   272039.06   301975.94  14013.07 o 
   2   5   2   140291.62   181006.62  14707.51 o 
   3   5   2    16613.02    21114.71    534.86 o 
   4   5   2   302077.72   320088.62   6595.19 o 
   5   5   2    95439.55   102826.54   1656.92 o 
   6   5   2    24063.38    26087.57   1080.81 o 
   7   5   2   236360.80   251720.55   2825.94 o 
   8   5   2    91367.61    94978.03   1770.49 o 
   9   5   2   149176.42   150697.20   3062.67 o 
  10   5   2   222465.39   221457.97   3493.50 o 
  11   5   2   117345.33   118929.05   1396.91 o 
  12   5   2    40964.27    41072.41    783.14 o 
  13   5   2    92895.64    93251.02   1447.99 o 
  14   5   2     6359.45     6936.50    537.01 o 
  15   5   2     9542.79     9048.30    705.88 o 
  16   5   2     4389.78     4602.77    610.66 o 
  17   5   2       32.33      272.17    530.45 o 
 -17   6   2     8889.90    10185.35    810.81 o 
 -16   6   2     6250.23     6285.78    726.77 o 
 -15   6   2    29646.15    29817.59   1046.20 o 
 -14   6   2    87897.23    86659.36   1399.57 o 
 -13   6   2    32866.34    30743.44    968.99 o 
 -12   6   2    53791.93    51446.62   1148.93 o 
 -11   6   2    71221.45    68598.78   1297.90 o 
 -10   6   2    66417.69    59689.64   2862.63 o 
  -9   6   2    16067.61    16985.07    981.56 o 
  -8   6   2   268505.94   266957.12   4261.50 o 
  -7   6   2    28359.26    31240.37    930.34 o 
  -6   6   2    31189.21    32846.01    900.30 o 
  -5   6   2    53991.57    57680.24    952.23 o 
  -4   6   2    12286.41    14697.18    553.28 o 
  -3   6   2    28754.59    35568.11    726.71 o 
  -2   6   2   441350.94   508976.31   8566.77 o 
  -1   6   2   456027.75   512587.25  12149.65 o 
   0   6   2   231521.41   263610.31   4723.86 o 
   1   6   2   455284.12   499961.53  12783.24 o 
   2   6   2   448404.09   482378.00  27367.15 o 
   3   6   2    26302.59    30760.46   1051.12 o 
   4   6   2    13426.29    16785.89    587.37 o 
   5   6   2    47847.32    50753.91   1001.81 o 
   6   6   2    36642.02    39993.95   1142.77 o 
   7   6   2    28195.88    31925.47    955.56 o 
   8   6   2   264052.09   268123.72   4881.08 o 
   9   6   2    14209.54    14115.83    683.04 o 
  10   6   2    70889.81    71330.34   1404.70 o 
  11   6   2    77645.48    78873.80   1374.99 o 
  12   6   2    52424.73    52486.76   1027.33 o 
  13   6   2    34591.41    35001.59    897.94 o 
  14   6   2    86173.02    85230.95   1295.00 o 
  15   6   2    29730.45    29421.70   1040.30 o 
  16   6   2     6014.19     7352.06    730.38 o 
  17   6   2     9028.88     9810.20    860.13 o 
 -17   7   2     8838.71     9663.92    791.28 o 
 -16   7   2      432.26      385.46    563.73 o 
 -15   7   2     3615.14     3771.89    565.54 o 
 -14   7   2    31924.07    32424.17    983.02 o 
 -13   7   2    32624.01    30627.21    997.28 o 
 -12   7   2    21053.96    20358.46    878.86 o 
 -11   7   2    26301.32    25954.08    954.72 o 
 -10   7   2    48258.52    44391.30   2195.70 o 
  -9   7   2    26342.91    26495.91    925.56 o 
  -8   7   2    37724.86    39352.84   1003.45 o 
  -7   7   2     3120.40     3873.55    426.11 o 
  -6   7   2     5722.36     6804.26    454.08 o 
  -5   7   2   110046.34   116159.80   3492.15 o 
  -4   7   2    17659.00    18789.90    641.36 o 
  -3   7   2    92409.73   100139.16   3281.47 o 
  -2   7   2    12762.57    14585.59   1216.55 o 
  -1   7   2   666211.56   722551.06  10438.30 o 
   0   7   2   468440.81   537992.50   7238.98 o 
   1   7   2   656923.06   727469.81  17066.18 o 
   2   7   2    10664.19    12388.63    996.25 o 
   3   7   2    85086.27    89834.05   1639.75 o 
   4   7   2    19270.65    20799.11    923.60 o 
   5   7   2   103693.68   108628.07   2975.92 o 
   6   7   2     4824.63     5559.61    546.19 o 
   7   7   2     2858.88     3717.50    500.88 o 
   8   7   2    35056.77    36986.17   1238.11 o 
   9   7   2    26928.32    27228.19    849.63 o 
  10   7   2    45684.62    45633.56   1058.68 o 
  11   7   2    26452.71    27770.83    706.84 o 
  12   7   2    21499.21    21327.91    745.63 o 
  13   7   2    31505.08    30589.12    679.94 o 
  14   7   2    32038.38    33580.40    813.00 o 
  15   7   2     3527.77     4013.79    476.41 o 
  16   7   2      466.19      360.90    566.74 o 
  17   7   2     9424.51    10549.49    826.19 o 
 -16   8   2     1568.62     2248.61    645.26 o 
 -15   8   2    73410.74    75781.52   1450.07 o 
 -14   8   2    26422.88    26844.89   1017.21 o 
 -13   8   2    35047.96    33136.45   1002.18 o 
 -12   8   2     3455.54     3295.95    570.46 o 
 -11   8   2    53399.12    51679.80   1183.12 o 
 -10   8   2     8797.12     7852.92    654.68 o 
  -9   8   2   131426.72   129291.95   4596.11 o 
  -8   8   2    35098.18    36824.75    981.49 o 
  -7   8   2   110732.30   106918.23   2853.08 o 
  -6   8   2    98268.58    97783.79   2106.37 o 
  -5   8   2    17496.09    19621.98   1367.95 o 
  -4   8   2   129118.44   135445.31   3609.79 o 
  -3   8   2    76690.56    79868.38   2863.31 o 
  -2   8   2    37738.34    42283.74   2457.22 o 
  -1   8   2   103453.10   115931.27   1533.98 o 
   0   8   2   622814.88   676115.50   3103.53 o 
   1   8   2    99572.41   115368.93   2378.69 o 
   2   8   2    36143.54    40580.96   3295.87 o 
   3   8   2    92225.26    94977.23   2004.26 o 
   4   8   2   130396.91   131971.23   2561.97 o 
   5   8   2    14877.95    17439.75    962.88 o 
   6   8   2    91473.10    91157.97   2411.69 o 
   7   8   2   112407.43   111988.26   2811.07 o 
   8   8   2    35314.28    37689.53    953.25 o 
   9   8   2   137951.12   135867.16   3564.79 o 
  10   8   2     9246.98    10017.94    573.82 o 
  11   8   2    46994.56    46259.02    953.56 o 
  12   8   2     2850.96     2995.33    386.44 o 
  13   8   2    32845.12    34236.40    732.93 o 
  14   8   2    25911.45    27486.65    661.09 o 
  15   8   2    73564.81    77319.93   1271.79 o 
  16   8   2     1930.31     2433.49    614.41 o 
 -16   9   2    18631.01    20955.61   1023.60 o 
 -15   9   2    38043.04    39763.40   1149.95 o 
 -14   9   2    22265.78    21550.51    951.13 o 
 -13   9   2     6040.56     5860.86    678.22 o 
 -12   9   2    16691.67    15690.61    796.83 o 
 -11   9   2    16754.41    16034.33    804.02 o 
 -10   9   2     7877.21     8214.62    660.83 o 
  -9   9   2   179762.72   174207.75   4576.51 o 
  -8   9   2    20502.33    19647.09    802.67 o 
  -7   9   2   256101.52   256131.69   5288.99 o 
  -6   9   2   410423.28   416970.69   7231.77 o 
  -5   9   2    67636.70    73126.84   1982.28 o 
  -4   9   2   109548.89   115777.34   3080.97 o 
  -3   9   2   136451.84   141273.73   2786.29 o 
  -2   9   2    21527.46    24189.71   1530.89 o 
  -1   9   2   212939.09   236396.30   5350.95 o 
   0   9   2   744279.75   789972.50   8650.85 o 
   1   9   2   207785.81   227367.44   1890.63 o 
   2   9   2    24192.69    27178.88   2092.67 o 
   3   9   2   138882.44   140396.31   7057.40 o 
   4   9   2   117820.30   122157.66   3474.50 o 
   5   9   2    62033.29    64992.23   2007.37 o 
   6   9   2   416879.94   429231.38   7331.32 o 
   7   9   2   256060.41   249996.81   6353.26 o 
   8   9   2    18916.75    19269.32    699.90 o 
   9   9   2   177366.89   173835.73   5263.50 o 
  10   9   2     6130.20     7098.11    770.99 o 
  11   9   2    19559.02    19050.49    672.89 o 
  12   9   2    17238.52    16815.92    649.73 o 
  13   9   2     6521.48     7679.58    511.40 o 
  14   9   2    22091.80    23149.19    729.29 o 
  15   9   2    38847.75    42468.63   1028.98 o 
  16   9   2    17807.14    20020.32   1434.73 o 
 -16  10   2      628.02      519.69    441.64 o 
 -15  10   2     3924.80     4399.43    624.67 o 
 -14  10   2     4376.02     4848.04    623.84 o 
 -13  10   2     7651.09     7242.52    709.87 o 
 -12  10   2    21572.63    21262.98    995.78 o 
 -11  10   2       65.89      486.14    503.30 o 
 -10  10   2    86441.48    82344.29   1447.77 o 
  -9  10   2    53391.19    50144.54   1138.43 o 
  -8  10   2   134430.25   128172.41   2968.04 o 
  -7  10   2   121112.81   119040.68   2401.09 o 
  -6  10   2   560724.31   555005.69  16829.91 o 
  -5  10   2    66295.20    70138.41   1478.35 o 
  -4  10   2   103319.73   106482.58   3697.20 o 
  -3  10   2    77748.61    75902.88   4083.83 o 
  -2  10   2   172729.66   179209.19   5118.70 o 
  -1  10   2    18244.06    20549.67    623.91 o 
   0  10   2   175158.17   190281.44   1864.71 o 
   1  10   2    14620.92    14750.70   1102.29 o 
   2  10   2   157305.86   152615.50   8272.02 o 
   3  10   2    75729.78    73731.13   5836.32 o 
   4  10   2   102135.62   104633.15   3968.47 o 
   5  10   2    68930.31    70797.86   2388.95 o 
   6  10   2   560827.88   571204.31  12699.23 o 
   7  10   2   123487.59   128009.75   2976.44 o 
   8  10   2   135153.06   135406.30   2439.40 o 
   9  10   2    56528.33    56252.50   1470.16 o 
  10  10   2    88977.78    87950.88   2332.59 o 
  11  10   2       52.47      581.36    391.17 o 
  12  10   2    19868.85    20487.48    695.80 o 
  13  10   2     8002.86     8697.37    511.34 o 
  14  10   2     5122.91     6358.20    440.91 o 
  15  10   2     3462.04     3871.65    387.99 o 
  16  10   2      709.26      149.45    588.02 o 
 -16  11   2     4978.75     5404.58    519.66 o 
 -15  11   2     3695.65     3511.67    594.33 o 
 -14  11   2    18652.05    18576.49    932.62 o 
 -13  11   2    16135.04    15846.71    907.03 o 
 -12  11   2      424.41      585.71    553.08 o 
 -11  11   2     5062.36     4814.12    741.98 o 
 -10  11   2    21359.32    20439.94   1007.62 o 
  -9  11   2    36534.90    34619.97   1088.17 o 
  -8  11   2    31650.07    29107.09    903.08 o 
  -7  11   2    59451.75    57421.71   1472.85 o 
  -6  11   2    86983.22    85203.88   2718.76 o 
  -5  11   2   329638.69   320877.34   8179.51 o 
  -4  11   2    34712.17    33819.68   1164.58 o 
  -3  11   2   164147.55   164694.91   3561.86 o 
  -2  11   2    74870.89    77057.77   1429.57 o 
  -1  11   2   138431.02   152042.72   4455.90 o 
   0  11   2     9644.97    10097.04    588.55 o 
   1  11   2   127864.38   136531.62   2066.08 o 
   2  11   2    76571.09    75648.95   3430.53 o 
   3  11   2   157837.45   159847.59   7913.33 o 
   4  11   2    34606.78    35130.53   1782.31 o 
   5  11   2   329173.84   321947.84  11119.78 o 
   6  11   2    81703.74    81345.20   2483.38 o 
   7  11   2    58874.15    58941.86    862.35 o 
   8  11   2    36037.57    37022.91   1281.09 o 
   9  11   2    36546.17    36527.43   1246.61 o 
  10  11   2    20078.75    20619.79    969.51 o 
  11  11   2     5503.19     5764.49    493.15 o 
  12  11   2      348.73      401.04    379.01 o 
  13  11   2    16558.41    18245.62    764.08 o 
  14  11   2    19637.47    21196.33    769.89 o 
  15  11   2     3417.89     3694.68    426.93 o 
  16  11   2     4450.15     4841.23    714.50 o 
 -16  12   2     5316.89     5781.56    529.98 o 
 -15  12   2    10976.53    11406.65    754.52 o 
 -14  12   2     3790.05     4604.41    647.63 o 
 -13  12   2    21033.78    21092.25   1275.30 o 
 -12  12   2     4350.34     4059.08    641.39 o 
 -11  12   2    60572.95    56757.20   1429.17 o 
 -10  12   2    79133.55    72667.83   1713.02 o 
  -9  12   2    20732.51    19815.38    994.17 o 
  -8  12   2    52383.37    48245.05   1185.04 o 
  -7  12   2    72961.60    63893.13   1083.05 o 
  -6  12   2    70145.20    63605.82   1701.09 o 
  -5  12   2   164320.08   154553.47   3390.19 o 
  -4  12   2    76235.99    72509.30   4049.51 o 
  -3  12   2     2997.85     3403.58    592.25 o 
  -2  12   2    84849.24    82711.49   1528.49 o 
  -1  12   2    17579.37    18953.01    841.54 o 
   0  12   2    56882.88    57445.69    932.33 o 
   1  12   2    16600.05    18566.79    634.55 o 
   2  12   2    84068.88    79896.48   3568.99 o 
   3  12   2     3960.63     4307.87    431.86 o 
   4  12   2    74714.75    73664.57   3591.02 o 
   5  12   2   160781.55   154426.72   5890.40 o 
   6  12   2    72566.27    68683.12   1870.80 o 
   7  12   2    72189.73    66987.10   1368.53 o 
   8  12   2    55331.25    53386.08   1899.56 o 
   9  12   2    21162.01    21759.01    945.37 o 
  10  12   2    77931.99    77392.00   1725.79 o 
  11  12   2    59896.97    60936.01   1537.35 o 
  12  12   2     4945.74     4873.54    483.14 o 
  13  12   2    19297.79    19656.12    754.29 o 
  14  12   2     3956.49     4628.07    428.04 o 
  15  12   2    10369.66    10854.82    581.74 o 
  16  12   2     5246.10     5842.44    734.05 o 
 -15  13   2    12035.67    12969.43    714.63 o 
 -14  13   2    18512.35    19455.69    945.13 o 
 -13  13   2    75878.68    74815.41   2293.47 o 
 -12  13   2     5542.76     5545.86    692.38 o 
 -11  13   2    66006.49    60789.67   1905.54 o 
 -10  13   2    17370.68    17097.55    994.94 o 
  -9  13   2    23841.04    21689.77   1071.79 o 
  -8  13   2    20126.85    18148.36    866.02 o 
  -7  13   2    26564.21    24844.31    915.85 o 
  -6  13   2    17508.45    15829.38    795.80 o 
  -5  13   2   176473.81   159456.14  10144.29 o 
  -4  13   2    74482.26    66629.16   4859.43 o 
  -3  13   2    12040.98    11310.87    792.48 o 
  -2  13   2   470478.16   455279.25   7329.46 o 
  -1  13   2   304212.16   305993.97   6609.72 o 
   0  13   2    31180.31    34243.43    708.87 o 
   1  13   2   295427.34   291699.53   3783.20 o 
   2  13   2   454781.25   430145.34   9929.56 o 
   3  13   2     9614.76     9841.94    732.93 o 
   4  13   2    77950.27    71786.31   3865.29 o 
   5  13   2   179540.23   165166.98   6926.64 o 
   6  13   2    18676.83    17611.09    637.58 o 
   7  13   2    26186.09    26115.10    829.88 o 
   8  13   2    20206.55    19274.73    990.00 o 
   9  13   2    24061.12    23714.58    827.48 o 
  10  13   2    13031.42    13720.74    685.98 o 
  11  13   2    64139.86    61630.38   1405.68 o 
  12  13   2     4670.96     4728.66    464.89 o 
  13  13   2    75229.55    77202.90   1995.86 o 
  14  13   2    20109.34    21391.63    745.72 o 
  15  13   2    12027.10    12461.33    622.68 o 
 -15  14   2    11519.54    11494.57    683.67 o 
 -14  14   2    35074.95    35227.66   1359.06 o 
 -13  14   2    21288.29    21548.35   1474.57 o 
 -12  14   2     7522.03     7087.31    723.87 o 
 -11  14   2     3166.21     2895.95    651.31 o 
 -10  14   2    85331.34    76463.62   2547.48 o 
  -9  14   2     9837.63     8793.32    784.43 o 
  -8  14   2    42509.53    36752.54   1060.11 o 
  -7  14   2    79843.56    71521.54   1653.87 o 
  -6  14   2    21995.85    20456.35    899.74 o 
  -5  14   2    90633.05    82388.59   5039.02 o 
  -4  14   2    62357.21    59940.95   1965.00 o 
  -3  14   2   166275.34   160547.52   1561.06 o 
  -2  14   2   380892.38   356551.00   6664.17 o 
  -1  14   2    93568.82    93175.57   2039.20 o 
   0  14   2     9544.41    10086.44    521.27 o 
   1  14   2    94801.92    94110.70   1118.62 o 
   2  14   2   384651.03   366617.34   3438.69 o 
   3  14   2   165301.59   157625.36   4173.72 o 
   4  14   2    60324.29    58719.28   2945.96 o 
   5  14   2    86804.78    81855.41   2982.73 o 
   6  14   2    23078.42    22345.15   1311.78 o 
   7  14   2    78489.05    71949.84   2752.35 o 
   8  14   2    39714.29    38104.93   1567.87 o 
   9  14   2    10571.83     9985.16    614.46 o 
  10  14   2    85581.58    83911.68   2354.05 o 
  11  14   2     2495.41     2934.93    467.70 o 
  12  14   2     8309.61     8716.12    561.23 o 
  13  14   2    23198.75    24400.66    756.07 o 
  14  14   2    34826.13    37607.38    918.46 o 
  15  14   2    11969.63    13138.96    649.12 o 
 -15  15   2     1824.94     1733.46    487.56 o 
 -14  15   2    11606.89    12180.96    710.88 o 
 -13  15   2    22540.36    21764.39   1013.28 o 
 -12  15   2    18096.57    17585.90    952.18 o 
 -11  15   2     2472.75     2076.83    616.41 o 
 -10  15   2    73678.03    64712.71   1676.38 o 
  -9  15   2    24599.74    21578.42   1083.43 o 
  -8  15   2    16564.08    13004.81   1118.32 o 
  -7  15   2   117088.73   104301.09   3332.14 o 
  -6  15   2    67937.37    62260.02   2133.09 o 
  -5  15   2    10603.11    10080.59    856.61 o 
  -4  15   2    24512.78    22486.54    723.61 o 
  -3  15   2    72124.77    68540.25   1082.04 o 
  -2  15   2     4187.72     5309.85    505.39 o 
  -1  15   2   226883.83   216251.20   3491.87 o 
   0  15   2     4791.88     5555.52    437.79 o 
   1  15   2   225819.81   217217.95   1578.86 o 
   2  15   2     4921.83     6372.36    393.23 o 
   3  15   2    65465.73    61631.26    869.19 o 
   4  15   2    24191.69    22321.46   1085.40 o 
   5  15   2    10216.11     9748.33    565.70 o 
   6  15   2    65843.01    61452.71   2326.95 o 
   7  15   2   119787.84   110220.20   3551.39 o 
   8  15   2    17241.97    15595.34    711.91 o 
   9  15   2    21935.82    21047.16    802.76 o 
  10  15   2    76942.18    70678.02   2322.48 o 
  11  15   2     3088.72     3002.77    481.09 o 
  12  15   2    19929.42    20320.90    722.29 o 
  13  15   2    20864.61    22091.10    802.05 o 
  14  15   2    11468.48    11814.81    658.35 o 
  15  15   2     1780.08     1960.83    438.42 o 
 -14  16   2      452.56      539.62    474.88 o 
 -13  16   2     4947.55     4972.29    580.40 o 
 -12  16   2    14277.87    12835.43    867.43 o 
 -11  16   2    10653.78    10281.11    803.85 o 
 -10  16   2     5714.82     5819.24    725.75 o 
  -9  16   2    92701.40    80283.52   2495.53 o 
  -8  16   2     4279.39     4511.60    737.99 o 
  -7  16   2     3529.53     3842.85    591.18 o 
  -6  16   2   127618.80   112758.96   2085.64 o 
  -5  16   2    38618.28    35353.98   1629.45 o 
  -4  16   2    37108.01    36912.01   1223.08 o 
  -3  16   2    20982.52    20582.95    741.74 o 
  -2  16   2    30159.71    28950.10    798.57 o 
  -1  16   2    13446.50    13170.20    600.34 o 
   0  16   2    12688.72    11633.12    539.03 o 
   1  16   2    14281.76    14923.23    669.58 o 
   2  16   2    30409.98    29261.69    830.98 o 
   3  16   2    20886.10    19214.76    614.24 o 
   4  16   2    37247.59    34628.62   1083.88 o 
   5  16   2    34231.02    30913.46   1309.75 o 
   6  16   2   129133.09   113658.53   2581.44 o 
   7  16   2     4202.62     4706.26    542.36 o 
   8  16   2     3716.02     3519.70    514.81 o 
   9  16   2    92077.04    85943.21   2676.63 o 
  10  16   2     5658.94     6001.00    534.14 o 
  11  16   2    10485.01    10550.54    608.07 o 
  12  16   2    12617.11    12690.57    692.10 o 
  13  16   2     4874.97     5082.66    535.62 o 
  14  16   2      636.32      701.07    433.49 o 
 -14  17   2     7452.67     7342.06    631.82 o 
 -13  17   2     5978.01     5753.97    594.76 o 
 -12  17   2    13530.61    13710.21    771.00 o 
 -11  17   2    19773.15    17814.52    979.55 o 
 -10  17   2    58304.21    49950.38   1604.70 o 
  -9  17   2    12487.28    10792.42    866.89 o 
  -8  17   2     2373.45     2470.42    658.13 o 
  -7  17   2    12691.27    11437.50   1174.39 o 
  -6  17   2    64087.89    56157.88   1880.74 o 
  -5  17   2    14612.07    12993.19    745.94 o 
  -4  17   2     1563.10     2157.68    453.26 o 
  -3  17   2   146858.97   135329.16   4090.42 o 
  -2  17   2   155341.09   144184.88   3201.13 o 
  -1  17   2    60330.90    57547.72   1058.68 o 
   0  17   2     1097.26     1621.49    372.60 o 
   1  17   2    58773.03    58048.46   2019.38 o 
   2  17   2   147719.50   137115.67   2509.93 o 
   3  17   2   139019.50   124287.11   2974.98 o 
   4  17   2     1943.25     2526.31    361.78 o 
   5  17   2    15340.73    13667.88    638.93 o 
   6  17   2    64145.87    55463.50   2724.76 o 
   7  17   2    12911.80    11003.70    668.56 o 
   8  17   2     2454.37     2111.09    490.19 o 
   9  17   2    12344.30    11240.87    649.99 o 
  10  17   2    60382.67    54203.91   1351.71 o 
  11  17   2    19820.20    18684.83    798.83 o 
  12  17   2    14194.59    14213.15    742.98 o 
  13  17   2     6192.87     6712.30    580.79 o 
  14  17   2     8506.38     8297.31    586.81 o 
 -13  18   2     4152.97     3859.94    583.66 o 
 -12  18   2    31778.78    29205.86   1082.99 o 
 -11  18   2    14784.94    13406.73    756.95 o 
 -10  18   2     6518.93     6051.42    638.17 o 
  -9  18   2    64722.04    55905.37   2828.80 o 
  -8  18   2     4460.87     3933.06    693.05 o 
  -7  18   2    26041.36    19594.66   1213.68 o 
  -6  18   2    54879.53    48297.00   1309.08 o 
  -5  18   2     9785.21     8932.66    556.07 o 
  -4  18   2    39547.97    35422.58    836.61 o 
  -3  18   2    84044.60    78321.40   2748.69 o 
  -2  18   2   156564.08   143298.48   4630.92 o 
  -1  18   2    14950.02    15981.18    746.92 o 
   0  18   2     4590.38     4678.52    435.19 o 
   1  18   2    13639.61    13774.68    617.99 o 
   2  18   2   156714.58   142415.39   3431.76 o 
   3  18   2    86237.29    79341.62   1884.01 o 
   4  18   2    36426.55    32723.23    738.18 o 
   5  18   2    10079.33     8987.31    839.80 o 
   6  18   2    52293.95    45179.88   3145.67 o 
   7  18   2    24615.25    22263.57   1135.58 o 
   8  18   2     4302.95     4170.81    568.10 o 
   9  18   2    68208.91    62125.25   2447.85 o 
  10  18   2     6445.80     5858.80    585.44 o 
  11  18   2    14675.86    14656.21    754.02 o 
  12  18   2    32829.39    32291.03    957.68 o 
  13  18   2     4649.69     5732.87    551.69 o 
 -13  19   2     2443.12     2357.05    559.84 o 
 -12  19   2     5218.60     4383.23    598.23 o 
 -11  19   2    34346.72    30710.83   1533.82 o 
 -10  19   2    23449.58    19320.63    903.24 o 
  -9  19   2    18082.57    16073.19   1080.08 o 
  -8  19   2     7071.66     5684.04    679.15 o 
  -7  19   2     3384.14     1767.99    597.01 o 
  -6  19   2     8181.92     7703.59    651.49 o 
  -5  19   2    31370.63    28045.71    951.78 o 
  -4  19   2    30350.07    27747.49   1452.60 o 
  -3  19   2   142824.80   130548.36   5775.17 o 
  -2  19   2     7601.99     8243.30    724.35 o 
  -1  19   2    40654.31    37798.75    909.31 o 
   0  19   2     1675.14     1805.69    480.63 o 
   1  19   2    40578.15    36856.55   1438.86 o 
   2  19   2     6198.45     6411.28    467.61 o 
   3  19   2   142572.91   128544.00   3691.82 o 
   4  19   2    30423.55    28300.71    825.50 o 
   5  19   2    31264.77    27491.97    869.84 o 
   6  19   2     8689.39     7707.58    905.12 o 
   7  19   2     3306.53     3107.21    544.43 o 
   8  19   2     6318.43     5221.95    597.06 o 
   9  19   2    18692.45    17057.74   1061.72 o 
  10  19   2    22361.37    20608.43    896.18 o 
  11  19   2    35800.06    34866.64   1028.97 o 
  12  19   2     5326.09     5496.60    561.78 o 
  13  19   2     2870.59     3009.63    518.52 o 
 -12  20   2    11545.23    11110.59    731.16 o 
 -11  20   2    27818.22    24539.22   1420.88 o 
 -10  20   2     7664.70     6211.02    656.23 o 
  -9  20   2    19896.26    15892.80   1367.91 o 
  -8  20   2    48077.90    39254.92   2691.39 o 
  -7  20   2    20337.60    16725.29   1132.51 o 
  -6  20   2    17713.74    14620.62    780.51 o 
  -5  20   2    22660.40    20517.12    790.45 o 
  -4  20   2    26116.50    24334.94   1110.70 o 
  -3  20   2    15294.93    14756.99    672.26 o 
  -2  20   2    43682.34    39829.43   1432.96 o 
  -1  20   2    43411.78    40863.41   1478.53 o 
   0  20   2     6004.89     6418.86    548.95 o 
   1  20   2    44978.29    40208.91   1506.00 o 
   2  20   2    46806.80    41484.86   1767.63 o 
   3  20   2    16451.34    15847.62    629.20 o 
   4  20   2    24422.63    21480.11    745.64 o 
   5  20   2    24063.62    21858.93    825.66 o 
   6  20   2    16926.16    15270.77   1272.14 o 
   7  20   2    20030.78    19817.18    893.83 o 
   8  20   2    49291.51    43024.90   1953.79 o 
   9  20   2    19247.07    16853.13    904.10 o 
  10  20   2     8599.55     7968.21    654.11 o 
  11  20   2    26221.12    25694.52   1103.71 o 
  12  20   2    12034.12    12174.10    709.78 o 
 -12  21   2     4834.72     4490.20    598.19 o 
 -11  21   2    11071.34     9711.98    737.14 o 
 -10  21   2    15198.63    12521.86    800.38 o 
  -9  21   2    10083.45     8026.53    720.93 o 
  -8  21   2     5148.84     3923.86    615.17 o 
  -7  21   2    73383.69    58876.81   4085.24 o 
  -6  21   2    27885.73    23392.13   1359.56 o 
  -5  21   2    16229.01    14466.26    740.20 o 
  -4  21   2    10530.88     9807.55    590.08 o 
  -3  21   2    49299.36    44445.30   1345.46 o 
  -2  21   2    47175.82    43981.95   2139.17 o 
  -1  21   2    18789.85    18735.42   1251.32 o 
   0  21   2    10571.95     9756.00    838.34 o 
   1  21   2    20156.04    17570.63    862.67 o 
   2  21   2    48243.89    43779.12   1413.82 o 
   3  21   2    50568.17    44857.71   1994.90 o 
   4  21   2     9565.62     8906.11    518.24 o 
   5  21   2    16870.45    15416.67    770.12 o 
   6  21   2    28804.17    24125.34    939.01 o 
   7  21   2    73305.38    64680.87   1312.39 o 
   8  21   2     5978.86     5230.69    615.52 o 
   9  21   2     9214.06     8546.00    732.29 o 
  10  21   2    14947.99    13543.55    788.55 o 
  11  21   2    10859.61    10626.54    699.19 o 
  12  21   2     4416.14     4422.26    577.66 o 
 -11  22   2     2754.83     2202.41    567.05 o 
 -10  22   2     4444.28     3334.18    602.80 o 
  -9  22   2    10886.22     9202.44    752.84 o 
  -8  22   2    62559.15    50520.77   3359.58 o 
  -7  22   2    29048.91    25130.93   1595.42 o 
  -6  22   2    25174.66    22809.62   2374.67 o 
  -5  22   2    11419.17    10538.76    773.06 o 
  -4  22   2    16229.76    15534.64    974.74 o 
  -3  22   2     8855.71     8156.71    603.23 o 
  -2  22   2     7424.40     7238.32    601.15 o 
  -1  22   2     4357.74     4461.29    581.02 o 
   0  22   2    11249.48    10493.51    647.39 o 
   1  22   2     4016.36     4014.56    525.57 o 
   2  22   2     7818.53     7176.01    565.99 o 
   3  22   2     8962.72     8470.43    767.45 o 
   4  22   2    15842.71    14357.00    634.67 o 
   5  22   2    11533.16    10340.05    732.42 o 
   6  22   2    25329.77    22931.65   1220.85 o 
   7  22   2    29202.09    26696.06   1286.05 o 
   8  22   2    60510.70    54479.92   1252.13 o 
   9  22   2    11939.02    11211.29    739.02 o 
  10  22   2     4877.14     4983.97    580.67 o 
  11  22   2     2875.74     2681.45    564.23 o 
 -10  23   2    12765.01    10460.58    778.38 o 
  -9  23   2    10637.60     9882.07    764.68 o 
  -8  23   2     8685.44     7185.17    720.30 o 
  -7  23   2    56549.77    46362.40   2793.05 o 
  -6  23   2    19790.12    17738.56   2282.77 o 
  -5  23   2     1669.83     2104.25    539.17 o 
  -4  23   2     4934.57     5012.45    721.89 o 
  -3  23   2     4705.01     3981.02    542.57 o 
  -2  23   2    11156.88    10509.72    892.01 o 
  -1  23   2    33658.37    30034.60   1466.06 o 
   0  23   2    25377.51    23324.63    860.99 o 
   1  23   2    35088.02    30239.32    930.88 o 
   2  23   2    10437.06     9847.29    658.58 o 
   3  23   2     4879.33     4475.50    519.43 o 
   4  23   2     4395.65     5308.18    750.43 o 
   5  23   2     2424.29     2279.61    524.96 o 
   6  23   2    19681.75    18425.49    893.39 o 
   7  23   2    58463.19    52631.61   3669.87 o 
   8  23   2    10536.97    10049.31    888.27 o 
   9  23   2     9712.23     9332.39    710.67 o 
  10  23   2    13422.67    12644.51    777.73 o 
 -10  24   2    23989.63    20168.58   1596.73 o 
  -9  24   2      613.25       55.61    544.58 o 
  -8  24   2    11925.57     9406.86    908.28 o 
  -7  24   2     3200.01     2002.33    703.86 o 
  -6  24   2    19398.81    16110.70   2394.32 o 
  -5  24   2    49205.71    41414.20   6378.46 o 
  -4  24   2    23812.90    21812.53   2167.46 o 
  -3  24   2    38182.59    34933.85   2499.40 o 
  -2  24   2    11402.16    11339.44    960.38 o 
  -1  24   2     7103.61     6001.50    662.95 o 
   0  24   2    73698.51    64037.50   2668.31 o 
   1  24   2     6831.45     6123.01    599.06 o 
   2  24   2    11031.28    11678.94    706.89 o 
   3  24   2    42212.08    37745.36   1570.60 o 
   4  24   2    24351.23    22859.80   1077.41 o 
   5  24   2    48529.26    44453.33   3595.91 o 
   6  24   2    18477.45    16416.06    857.15 o 
   7  24   2     3633.50     4499.84    652.22 o 
   8  24   2    12097.85    11439.07    997.12 o 
   9  24   2      731.15      442.59    500.17 o 
  10  24   2    24731.70    23371.54   1463.68 o 
  -9  25   2     6724.27     5622.84    703.22 o 
  -8  25   2     3842.47     2730.27    659.32 o 
  -7  25   2    17870.31    15911.99   2077.98 o 
  -6  25   2    14261.98    13474.39   3046.32 o 
  -5  25   2     5603.00     4560.56   1065.39 o 
  -4  25   2    19314.76    17967.13   1511.38 o 
  -3  25   2    23401.04    21656.47   1775.86 o 
  -2  25   2    36657.47    33240.40   2207.35 o 
  -1  25   2    20746.79    19015.63   1258.83 o 
   0  25   2     2572.80     2995.00    510.31 o 
   1  25   2    21423.56    19198.46    967.12 o 
   2  25   2    36832.63    33456.75   1467.59 o 
   3  25   2    24532.75    22971.95   1041.91 o 
   4  25   2    20186.50    20377.66   2479.50 o 
   5  25   2     6567.01     6525.41    870.41 o 
   6  25   2    14657.94    13459.01   1006.08 o 
   7  25   2    18316.88    17200.61   1746.52 o 
   8  25   2     3568.49     3877.38    590.13 o 
   9  25   2     6430.29     5716.69    641.09 o 
  -8  26   2    25585.51    22649.96   3354.97 o 
  -7  26   2     5474.15     5728.03   1526.98 o 
  -6  26   2     3196.22     1907.95    828.13 o 
  -5  26   2     8448.43     6962.68   1134.84 o 
  -4  26   2     6031.20     5446.97    866.22 o 
  -3  26   2     4544.70     4280.49    715.88 o 
  -2  26   2     1279.58     1597.30    483.81 o 
  -1  26   2    17549.78    16460.02    898.55 o 
   0  26   2        2.68      364.37    457.33 o 
   1  26   2    19428.66    18157.33    788.50 o 
   2  26   2     1333.24     1319.66    476.66 o 
   3  26   2     4477.96     4947.67    570.51 o 
   4  26   2     7329.87     6797.88   1052.55 o 
   5  26   2     9009.14     8355.12   1082.48 o 
   6  26   2     2953.89     1956.44    716.28 o 
   7  26   2     5945.23     6740.46   1267.63 o 
   8  26   2    25449.78    26243.50   3785.81 o 
  -6  27   2      523.34      452.58    733.12 o 
  -5  27   2    27246.08    25415.05   3538.12 o 
  -4  27   2    29256.22    29109.55   4265.57 o 
  -3  27   2     6501.30     5872.70    721.91 o 
  -2  27   2     1986.83     1855.65    499.57 o 
  -1  27   2     7088.16     7040.47    797.21 o 
   0  27   2     2035.21     1610.38    486.45 o 
   1  27   2     6890.50     7217.39    574.98 o 
   2  27   2     1725.03     2028.49    491.79 o 
   3  27   2     7784.75     7158.00    908.57 o 
   4  27   2    30121.66    30301.46   3665.13 o 
   5  27   2    25223.56    24246.59   3153.74 o 
   6  27   2      547.64     -295.05    698.56 o 
  -5  28   2     7863.53     8361.58   1152.75 o 
  -4  28   2    20230.77    20947.05   3510.00 o 
  -3  28   2     2976.67     2385.43    560.79 o 
  -2  28   2     1358.66     1005.30    505.02 o 
  -1  28   2    35910.78    33276.49   1523.23 o 
   0  28   2     9188.29     8756.19    684.86 o 
   1  28   2    35063.84    31976.74   1344.35 o 
   2  28   2     1238.57     1346.50    498.35 o 
   3  28   2     3345.38     3835.85    729.39 o 
   4  28   2    19613.45    19484.36   2497.91 o 
   5  28   2     8672.08     9399.43   1652.71 o 
  -2  29   2    15282.51    14799.84    824.78 o 
  -1  29   2     2468.72     2734.96    519.99 o 
   0  29   2    53756.92    52802.80   2942.08 o 
   1  29   2     2268.06     2579.33    525.68 o 
   2  29   2    14744.85    14386.34   1067.09 o 
   2   0   3    62885.46    84557.80   1656.98 o 
   3   0   3    57866.55    67928.84    753.27 o 
   4   0   3    93876.19   106968.78   1013.71 o 
   5   0   3    17983.77    19905.79    649.95 o 
   6   0   3     6952.33     8509.70    469.85 o 
   7   0   3     5248.01     5735.44    691.08 o 
   8   0   3     6686.03     7208.83    632.02 o 
   9   0   3    58255.78    56727.23   2144.62 o 
  10   0   3    47306.29    45276.78   1723.09 o 
  11   0   3      730.66     1115.39    336.61 o 
  12   0   3     4172.62     3859.46    476.98 o 
  13   0   3    37488.63    35584.53   1083.41 o 
  14   0   3     9816.39    10622.61    747.12 o 
  15   0   3     3548.51     4894.37    610.24 o 
  16   0   3    38305.12    37790.90   1102.40 o 
  17   0   3     1158.34     1231.97    529.87 o 
 -17   1   3     2955.40     3779.59    594.69 o 
 -16   1   3    23757.40    25410.24    974.34 o 
 -15   1   3    87906.07    87696.47   1567.40 o 
 -14   1   3     7936.47     8068.36    673.34 o 
 -13   1   3    15157.47    14295.74    739.33 o 
 -12   1   3    29533.71    26836.14    904.18 o 
 -11   1   3    48454.63    43159.41   1419.79 o 
 -10   1   3    32379.60    27679.46   1027.93 o 
  -9   1   3   192917.70   185152.81   5240.08 o 
  -8   1   3   141991.84   141505.67   6886.89 o 
  -7   1   3    19430.69    20257.15    981.56 o 
  -6   1   3     7945.35     8169.26    427.25 o 
  -5   1   3    30777.31    35000.09    679.25 o 
  -4   1   3    67536.75    77202.64    816.18 o 
  -3   1   3    47780.48    60777.68    664.65 o 
  -2   1   3   140203.42   170460.06   2158.49 o 
  -1   1   3    72427.05    86761.34   3218.33 o 
   0   1   3     9835.48    12231.02    466.87 o 
   1   1   3    69365.53    84055.44   3771.77 o 
   2   1   3   149857.36   183234.81   3464.36 o 
   3   1   3    45467.10    58422.07   1049.60 o 
   4   1   3    72444.82    83588.93   1133.66 o 
   5   1   3    31461.90    35951.26   2097.79 o 
   6   1   3     5389.30     5830.21    428.71 o 
   7   1   3    18870.52    19375.94   1201.03 o 
   8   1   3   141467.84   141165.02   4998.14 o 
   9   1   3   193622.17   181447.52   6055.05 o 
  10   1   3    35895.49    33028.52   1157.55 o 
  11   1   3    50875.84    47618.54   1225.20 o 
  12   1   3    31885.80    29359.26   1298.79 o 
  13   1   3    17957.37    15888.33    860.58 o 
  14   1   3     7603.02     6746.52    646.94 o 
  15   1   3    89437.15    88145.94   2007.35 o 
  16   1   3    23263.24    24686.55    962.59 o 
  17   1   3     2750.91     3214.05    583.26 o 
 -17   2   3    52650.95    57334.57   1303.12 o 
 -16   2   3    21815.52    22587.19    943.87 o 
 -15   2   3    52786.04    51386.30   1230.31 o 
 -14   2   3     6729.14     5822.16    634.10 o 
 -13   2   3   143029.33   133560.31   2239.45 o 
 -12   2   3    95998.75    88554.14   2155.90 o 
 -11   2   3    49682.68    45353.04   1074.01 o 
 -10   2   3      352.95      441.97    286.35 o 
  -9   2   3    95874.95    91241.70   3287.25 o 
  -8   2   3    30283.73    30224.31   1497.73 o 
  -7   2   3   222679.66   231183.64   8660.49 o 
  -6   2   3      671.09     1336.39    269.05 o 
  -5   2   3   184790.58   211102.97   2440.90 o 
  -4   2   3   132072.30   144998.75   2622.47 o 
  -3   2   3    11728.17    14732.23    571.29 o 
  -1   2   3    73136.28    89654.26   2069.95 o 
   0   2   3   104405.29   134767.41   7640.04 o 
   1   2   3    71030.76    88127.70   1299.58 o 
   2   2   3   419789.50   523453.34  17274.49 o 
   3   2   3    12869.85    16285.86    731.80 o 
   4   2   3   124643.59   136715.06   6982.87 o 
   5   2   3   168895.36   192265.58   9429.44 o 
   6   2   3      708.31     1571.81    357.95 o 
   7   2   3   214218.92   224178.55   6579.00 o 
   8   2   3    33849.62    34022.62   1377.78 o 
   9   2   3    94490.45    92449.81   1591.91 o 
  10   2   3      330.75      911.24    383.81 o 
  11   2   3    51651.79    50018.71   1022.59 o 
  12   2   3    99622.47    95466.55   1747.75 o 
  13   2   3   143041.44   128805.59   3401.18 o 
  14   2   3     7492.35     7463.75    643.57 o 
  15   2   3    53704.02    51038.30   1599.23 o 
  16   2   3    21867.37    22799.12    943.28 o 
  17   2   3    55734.10    60399.83   1344.43 o 
 -17   3   3    13741.78    15981.38    857.35 o 
 -16   3   3    11083.15    12058.74    767.60 o 
 -15   3   3     6179.64     5537.15    630.35 o 
 -14   3   3    13521.52    12943.04    706.42 o 
 -13   3   3    70759.39    65719.67   1453.65 o 
 -12   3   3    36698.53    31591.09   1373.04 o 
 -11   3   3    28880.74    27430.96   1185.99 o 
 -10   3   3    38832.77    37428.48   1485.81 o 
  -9   3   3    32387.76    29609.02   1160.72 o 
  -8   3   3     9587.00     8846.46    496.36 o 
  -7   3   3    17674.25    17585.12    471.78 o 
  -6   3   3   284483.75   304559.75   2695.52 o 
  -5   3   3   117744.34   132416.89   1767.53 o 
  -4   3   3   422798.47   492396.81   4847.35 o 
  -3   3   3   229479.44   272691.72   3137.55 o 
  -2   3   3    75337.56    95082.80   1262.10 o 
  -1   3   3   144361.11   168161.33   3122.67 o 
   0   3   3   100438.78   124854.28   3872.93 o 
   1   3   3   152447.73   178584.84  14601.18 o 
   2   3   3    79596.43    99771.92   5434.49 o 
   3   3   3   223119.02   260143.50   4947.36 o 
   4   3   3   419125.84   476993.06  25807.80 o 
   5   3   3   118296.18   129832.84   5534.68 o 
   6   3   3   310654.72   325799.34  12427.52 o 
   7   3   3    18646.30    19323.34    818.04 o 
   8   3   3     8869.95     8819.30    525.23 o 
   9   3   3    31722.00    30673.28    788.60 o 
  10   3   3    43913.89    44178.62   1154.46 o 
  11   3   3    27597.81    28517.49    661.64 o 
  12   3   3    36587.46    35454.39    823.35 o 
  13   3   3    63522.06    57410.05   1827.23 o 
  14   3   3    13791.62    13901.09    827.89 o 
  15   3   3     6657.98     6013.19    640.77 o 
  16   3   3    10431.53    10559.78    729.72 o 
  17   3   3    13779.38    15742.61    866.89 o 
 -17   4   3    16254.58    18549.95    907.52 o 
 -16   4   3      890.38     1201.81    527.31 o 
 -15   4   3      830.98     1020.05    507.41 o 
 -14   4   3    46753.61    44160.70   1051.12 o 
 -13   4   3     1911.26     2070.00    515.69 o 
 -12   4   3    20116.46    19288.42    843.56 o 
 -11   4   3    20853.25    19157.51    788.17 o 
 -10   4   3    44546.65    40545.95   2257.38 o 
  -9   4   3    21115.17    19730.94    980.07 o 
  -8   4   3    65679.14    63018.68   2304.19 o 
  -7   4   3     5092.05     6193.29    595.62 o 
  -6   4   3    11965.64    14586.37   1213.80 o 
  -5   4   3   349847.78   390293.50   4130.69 o 
  -4   4   3   137146.94   156286.52   1729.90 o 
  -3   4   3    32927.75    40254.49   1117.13 o 
  -2   4   3    68576.33    79944.44   3700.19 o 
  -1   4   3    13647.51    15932.40   1376.18 o 
   0   4   3     5274.22     8832.63    692.15 o 
   1   4   3    12466.67    14700.73   1893.00 o 
   2   4   3    69813.52    81245.16   4397.23 o 
   3   4   3    33988.30    39428.83   2083.57 o 
   4   4   3   127796.10   140421.80   6093.63 o 
   5   4   3   335636.72   363120.31  14161.64 o 
   6   4   3     6016.06     6618.13    492.80 o 
   7   4   3     3213.51     4630.50    537.63 o 
   8   4   3    67009.59    65885.00   1051.64 o 
   9   4   3    23293.45    23501.11    611.08 o 
  10   4   3    45172.54    45296.18    748.32 o 
  11   4   3    17764.09    18871.22    574.63 o 
  12   4   3    20453.21    20339.29    924.98 o 
  13   4   3     2440.17     2884.77    471.08 o 
  14   4   3    45634.05    42834.59    914.57 o 
  15   4   3      927.09     1311.50    532.61 o 
  16   4   3      804.87     1369.76    546.53 o 
  17   4   3    15834.35    18362.49    962.59 o 
 -17   5   3     4274.09     4770.61    711.40 o 
 -16   5   3     3250.64     3880.05    598.74 o 
 -15   5   3     1592.62     1400.35    547.10 o 
 -14   5   3     1672.77     1848.49    482.22 o 
 -13   5   3    67461.78    65978.24   1275.52 o 
 -12   5   3    22365.86    20841.47    867.71 o 
 -11   5   3    56321.83    49755.93   2068.30 o 
 -10   5   3   100441.54    90854.82   4436.58 o 
  -9   5   3    18823.55    18563.88   1248.42 o 
  -8   5   3   176321.58   175207.50   3509.03 o 
  -7   5   3    97919.86   102073.29   2010.93 o 
  -6   5   3   133374.61   141450.05   2080.91 o 
  -5   5   3    16949.15    19176.16    677.84 o 
  -4   5   3     3773.72     4446.09    390.65 o 
  -3   5   3    50612.56    62623.08    974.75 o 
  -2   5   3    82820.75   103700.85   3333.74 o 
  -1   5   3    16343.91    20599.82   1315.84 o 
   0   5   3   182131.94   215527.59  10713.41 o 
   1   5   3    12651.15    14545.18   1318.57 o 
   2   5   3    81903.20   110235.14  11798.98 o 
   3   5   3    47972.61    57924.71   2315.97 o 
   4   5   3     6413.26     7995.25    918.80 o 
   5   5   3    21464.07    23567.69    795.46 o 
   6   5   3   145050.91   146322.31   4536.68 o 
   7   5   3    92364.02    93767.17   2695.07 o 
   8   5   3   173668.22   176301.28   2388.66 o 
   9   5   3    17850.59    18085.42    623.72 o 
  10   5   3    96463.70    94927.66   1035.55 o 
  11   5   3    55565.36    54552.09    824.60 o 
  12   5   3    23669.47    23802.71    610.52 o 
  13   5   3    65131.84    65049.41   1026.07 o 
  14   5   3     1224.07     1864.09    442.87 o 
  15   5   3     1186.31      703.39    527.35 o 
  16   5   3     3433.77     3634.16    610.32 o 
  17   5   3     4553.90     6469.05    884.68 o 
 -17   6   3    20370.96    24621.66   1092.88 o 
 -16   6   3    11951.34    13869.40    936.98 o 
 -15   6   3    46473.37    47028.84   1232.44 o 
 -14   6   3     4385.48     4702.39    553.70 o 
 -13   6   3    29247.69    29960.95    979.99 o 
 -12   6   3    11768.02    11236.79    678.69 o 
 -11   6   3   241459.95   224842.00   4243.24 o 
 -10   6   3    29423.95    27080.34   1324.54 o 
  -9   6   3   103564.39    97802.68   2137.10 o 
  -8   6   3   412277.03   413668.97   5292.60 o 
  -7   6   3   129233.48   134859.08   1566.15 o 
  -6   6   3    79375.69    86067.98   1235.70 o 
  -5   6   3     4837.92     7260.93   1346.33 o 
  -4   6   3   102990.15   115753.30   2091.67 o 
  -3   6   3   168203.83   187139.88   2223.21 o 
  -2   6   3    60344.04    66500.03   2649.27 o 
  -1   6   3    29145.49    35307.18   1948.79 o 
   0   6   3   274195.06   316003.22  10834.38 o 
   1   6   3    29672.06    33015.13   2175.85 o 
   2   6   3    63043.01    66984.80   3898.09 o 
   3   6   3   163786.45   178903.38   4066.47 o 
   4   6   3   115288.29   124628.20   2315.27 o 
   5   6   3     5286.27     5754.48    488.54 o 
   6   6   3    74384.95    79806.05   1805.98 o 
   7   6   3   127799.92   133904.45   2487.73 o 
   8   6   3   416200.12   425153.84   6287.35 o 
   9   6   3   101246.63   100369.88   1096.79 o 
  10   6   3    24548.07    25095.20    655.17 o 
  11   6   3   239459.78   233831.06   2663.10 o 
  12   6   3    12633.00    13564.92    543.13 o 
  13   6   3    27994.35    28685.35    921.55 o 
  14   6   3     4541.62     4518.06    522.07 o 
  15   6   3    47434.49    47683.68    976.77 o 
  16   6   3    11142.34    11152.72    821.62 o 
  17   6   3    19921.13    23287.63   1030.22 o 
 -17   7   3     1610.24     2044.15    630.87 o 
 -16   7   3    24743.01    26513.98   1132.34 o 
 -15   7   3     6479.35     6885.20    662.02 o 
 -14   7   3    38366.87    37423.41   1037.44 o 
 -13   7   3     5767.43     5368.33    609.64 o 
 -12   7   3    12768.83    12225.10    732.44 o 
 -11   7   3     5493.26     5187.02    604.71 o 
 -10   7   3    82163.55    77301.09   2899.50 o 
  -9   7   3   104862.88   103170.02   2524.83 o 
  -8   7   3   200880.91   191533.83   5177.48 o 
  -7   7   3    14007.24    13747.04    719.39 o 
  -6   7   3   103343.55   108246.73   1339.03 o 
  -5   7   3    15010.45    15369.93    651.44 o 
  -4   7   3    40068.50    42696.22    821.75 o 
  -3   7   3    14417.95    15931.45   1013.21 o 
  -2   7   3   290288.19   321989.06   7747.09 o 
  -1   7   3   306116.50   348698.00  11070.04 o 
   0   7   3  1105568.62  1166987.88  20831.46 o 
   1   7   3   314355.38   342121.41  12901.49 o 
   2   7   3   293578.19   312414.66  10175.14 o 
   3   7   3    15817.35    17270.96    716.96 o 
   4   7   3    32572.29    32621.60   1356.48 o 
   5   7   3    14313.01    14870.47    650.09 o 
   6   7   3    99858.74   103320.66   3743.32 o 
   7   7   3    11330.26    10812.46    545.68 o 
   8   7   3   196547.94   195198.28   3776.03 o 
   9   7   3   101920.26   106256.47   1272.13 o 
  10   7   3    74541.06    74708.43   1485.85 o 
  11   7   3     4767.45     5703.10    427.81 o 
  12   7   3    13073.44    13242.56    546.96 o 
  13   7   3     6309.71     6721.07    425.78 o 
  14   7   3    39068.93    40166.14   1038.42 o 
  15   7   3     6668.40     7465.05    566.21 o 
  16   7   3    25514.78    26760.30   1664.56 o 
  17   7   3     1742.51     2062.52    604.46 o 
 -16   8   3     1165.61     1017.40    622.70 o 
 -15   8   3     9313.25    10113.36    747.90 o 
 -14   8   3    12241.93    12321.14    799.87 o 
 -13   8   3    14109.55    13502.53    770.42 o 
 -12   8   3    20014.40    19596.54    887.59 o 
 -11   8   3     7575.07     7369.53    647.97 o 
 -10   8   3      935.78     1620.49    505.95 o 
  -9   8   3    98722.02    97231.46   2384.97 o 
  -8   8   3     3238.32     3320.53    520.27 o 
  -7   8   3   168471.48   168110.34   4062.49 o 
  -6   8   3    93395.36    95786.88   2923.25 o 
  -5   8   3    52781.80    53277.39   1870.26 o 
  -4   8   3    48564.75    51585.89    923.85 o 
  -3   8   3    21703.33    23090.11   1346.62 o 
  -2   8   3   107642.51   115048.54   4097.96 o 
  -1   8   3   310214.06   336432.00   6677.40 o 
   0   8   3   270234.31   294134.22   5606.21 o 
   1   8   3   297032.34   319711.47  10387.58 o 
   2   8   3    98114.56   102815.52   2474.16 o 
   3   8   3    25573.46    24961.62    733.16 o 
   4   8   3    52871.46    55977.32   1843.50 o 
   5   8   3    55369.22    58661.89   1362.75 o 
   6   8   3    92453.59    95190.45   2815.53 o 
   7   8   3   165902.31   164444.25   3339.27 o 
   8   8   3     3101.15     4486.05    613.03 o 
   9   8   3    97760.91    98760.01   1958.46 o 
  10   8   3      776.59     1123.16    371.88 o 
  11   8   3     8085.63     7530.78    461.18 o 
  12   8   3    19294.63    19158.98    678.70 o 
  13   8   3    14470.25    14625.83    560.11 o 
  14   8   3    13498.07    13489.41    794.16 o 
  15   8   3     9602.84    10474.82    748.18 o 
  16   8   3     1016.04     1400.76    571.88 o 
 -16   9   3    12393.89    13033.82    899.15 o 
 -15   9   3     5273.12     5700.22    661.74 o 
 -14   9   3    15642.60    15970.20    882.58 o 
 -13   9   3     7991.17     7910.31    700.35 o 
 -12   9   3     4149.13     4644.66    599.05 o 
 -11   9   3     5518.88     5656.39    615.81 o 
 -10   9   3   135835.89   128323.75   3277.95 o 
  -9   9   3    65716.06    63229.54   2033.75 o 
  -8   9   3     4453.99     3934.91    523.00 o 
  -7   9   3    10383.13    10017.35    801.18 o 
  -6   9   3   161458.81   159204.31   3979.90 o 
  -5   9   3    73625.25    73262.48   2617.78 o 
  -4   9   3   122460.59   128131.88   3193.34 o 
  -3   9   3    58179.15    61091.97   2845.28 o 
  -2   9   3    47308.97    47642.41   2670.35 o 
  -1   9   3    97699.42   104414.79   2604.54 o 
   0   9   3    37594.30    39988.70   1591.87 o 
   1   9   3   103920.37   112958.92   3077.43 o 
   2   9   3    52477.40    53451.76   3667.27 o 
   3   9   3    57914.41    59703.03   2335.45 o 
   4   9   3   124229.03   125812.41   2304.23 o 
   5   9   3    74384.42    71462.40   1722.53 o 
   6   9   3   171465.91   175231.36   4388.74 o 
   7   9   3     9941.13     9632.33    549.70 o 
   8   9   3     5328.23     6270.90    473.31 o 
   9   9   3    64311.16    62961.86   1462.69 o 
  10   9   3   135497.78   132196.27   3342.07 o 
  11   9   3     4557.86     4982.05    444.59 o 
  12   9   3     4622.91     4925.47    429.17 o 
  13   9   3     7833.27     8116.54    478.83 o 
  14   9   3    15165.52    16430.97    568.26 o 
  15   9   3     5600.00     6808.57    589.35 o 
  16   9   3    12305.64    13521.70    767.98 o 
 -16  10   3      232.43      214.10    601.07 o 
 -15  10   3    17872.00    19194.15    944.90 o 
 -14  10   3     7287.13     7457.41    704.03 o 
 -13  10   3     7621.05     6306.99    684.42 o 
 -12  10   3    83661.38    77884.05   2516.26 o 
 -11  10   3    13365.64    12953.14    875.35 o 
 -10  10   3    29929.75    27974.40    974.88 o 
  -9  10   3    15509.12    14271.18    767.98 o 
  -8  10   3    21206.40    20012.48    805.07 o 
  -7  10   3   123565.25   121045.53   3092.02 o 
  -6  10   3   335457.59   330276.34  10133.48 o 
  -5  10   3    35740.54    36503.97   1154.13 o 
  -4  10   3   281695.84   284157.25   3098.30 o 
  -3  10   3   136289.20   142584.48   2337.41 o 
  -2  10   3   172979.36   177075.61   5007.24 o 
  -1  10   3    67870.01    71608.92   1122.23 o 
   0  10   3   123589.76   125935.83   1404.45 o 
   1  10   3    58037.11    61216.55   1457.56 o 
   2  10   3   157782.19   147300.88   6258.37 o 
   3  10   3   143100.30   143216.58   8188.61 o 
   4  10   3   279746.91   273735.03   7816.95 o 
   5  10   3    38967.94    39079.90    885.63 o 
   6  10   3   330801.09   318326.56   7417.05 o 
   7  10   3   126299.24   127001.10   3531.82 o 
   8  10   3    22379.92    23609.13    804.83 o 
   9  10   3    16013.32    16256.11    878.24 o 
  10  10   3    31341.82    30763.94    787.93 o 
  11  10   3    13816.70    14107.80    709.06 o 
  12  10   3    82867.86    80678.63   1197.72 o 
  13  10   3     8106.11     8777.72    509.19 o 
  14  10   3     7062.30     8004.53    468.86 o 
  15  10   3    18654.51    19980.48   1272.27 o 
  16  10   3      192.37      509.40    440.85 o 
 -16  11   3     2432.07     2918.25    599.22 o 
 -15  11   3     4470.88     4867.99    634.15 o 
 -14  11   3     3785.67     3509.39    618.22 o 
 -13  11   3     9368.60     9351.11    752.41 o 
 -12  11   3     8147.20     7531.80    726.42 o 
 -11  11   3    16489.05    15287.03    934.40 o 
 -10  11   3    27585.09    25715.63   1564.95 o 
  -9  11   3    27865.19    24599.47    893.22 o 
  -8  11   3    44845.75    42790.87   1722.04 o 
  -7  11   3    49396.53    47725.36   1867.62 o 
  -6  11   3   102636.23   101293.34   2851.44 o 
  -5  11   3   107946.74   104629.14   3458.87 o 
  -4  11   3   739176.31   707018.56  17904.36 o 
  -3  11   3   382756.25   389299.78   5961.30 o 
  -2  11   3   176299.97   181904.83   3692.64 o 
  -1  11   3    58027.80    61533.12   1065.63 o 
   0  11   3    22990.14    25872.12    660.17 o 
   1  11   3    59492.02    63523.65   1277.90 o 
   2  11   3   181926.56   169712.69   6275.50 o 
   3  11   3   385887.09   381177.53   6887.40 o 
   4  11   3   743828.50   701489.25  18389.77 o 
   5  11   3   112605.16   106159.23   3765.63 o 
   6  11   3   112915.34   112895.16   3066.73 o 
   7  11   3    46106.67    42402.55   1926.25 o 
   8  11   3    44263.52    44638.22    911.42 o 
   9  11   3    23345.95    23706.38   1043.79 o 
  10  11   3    28346.66    27840.68    795.71 o 
  11  11   3    17849.73    17614.29    687.28 o 
  12  11   3     7769.03     8074.84    502.36 o 
  13  11   3     9531.37     9490.60    517.79 o 
  14  11   3     3842.48     4052.18    424.53 o 
  15  11   3     4409.19     5381.18    411.36 o 
  16  11   3     2602.20     3135.71    653.46 o 
 -15  12   3    18176.59    19983.29    962.05 o 
 -14  12   3    13893.58    13459.51    932.63 o 
 -13  12   3    23006.90    21831.69   1002.67 o 
 -12  12   3    14186.95    12999.96    834.40 o 
 -11  12   3    36701.50    33840.45   1504.89 o 
 -10  12   3    17037.24    16826.57    967.17 o 
  -9  12   3    40059.32    36330.05   1648.12 o 
  -8  12   3    47722.17    43795.91    987.83 o 
  -7  12   3     1555.59     1918.32    454.84 o 
  -6  12   3   101923.70    94788.89   3459.92 o 
  -5  12   3   492265.53   469872.00  13769.37 o 
  -4  12   3    84571.48    76292.98   4029.68 o 
  -3  12   3   175244.20   169995.58   4412.35 o 
  -2  12   3    62662.62    68003.08   2277.20 o 
  -1  12   3   175135.36   178540.67   3862.58 o 
   0  12   3    17708.61    18905.82    710.55 o 
   1  12   3   178136.84   178567.14   2998.42 o 
   2  12   3    69085.33    66227.39   2495.45 o 
   3  12   3   164790.95   157550.33   8045.15 o 
   4  12   3    78794.12    72273.02   3315.73 o 
   5  12   3   478101.22   438005.16  10830.27 o 
   6  12   3   106974.80   101390.58   3166.94 o 
   7  12   3      494.56     1224.27    406.79 o 
   8  12   3    44842.81    42962.17   1569.74 o 
   9  12   3    40383.30    39238.33    897.22 o 
  10  12   3    18053.97    17955.44    698.14 o 
  11  12   3    35108.66    34660.08    857.92 o 
  12  12   3    16037.92    15962.48    655.12 o 
  13  12   3    22613.29    24548.63    715.87 o 
  14  12   3    13026.33    13690.74    591.96 o 
  15  12   3    18273.88    19773.67    680.43 o 
 -15  13   3    10231.76    11662.72    817.54 o 
 -14  13   3    39381.89    39049.01   1996.96 o 
 -13  13   3    19384.64    18826.08   1219.73 o 
 -12  13   3    11506.91    11531.88    818.68 o 
 -11  13   3    36962.79    34868.43   2151.35 o 
 -10  13   3    16884.64    16073.57   1523.25 o 
  -9  13   3     7995.14     7738.90    760.37 o 
  -8  13   3    30256.30    26971.16    987.24 o 
  -7  13   3    34778.67    31671.47   1087.82 o 
  -6  13   3   104177.24    95634.01   4495.79 o 
  -5  13   3    10349.36    10302.60   1204.22 o 
  -4  13   3   140789.83   134721.22   2180.73 o 
  -3  13   3    66219.80    66062.19   1804.20 o 
  -2  13   3   184397.31   190226.95   4772.74 o 
  -1  13   3   151957.91   154359.86   3893.28 o 
   0  13   3    13108.37    13047.43    550.11 o 
   1  13   3   149048.19   146413.14   2853.60 o 
   2  13   3   188423.06   178775.61   4601.04 o 
   3  13   3    61190.35    59194.14   2198.92 o 
   4  13   3   146729.70   139325.89   1369.04 o 
   5  13   3    11721.93    12239.30    583.26 o 
   6  13   3   110229.69   102658.09   2517.54 o 
   7  13   3    34770.61    32089.41   1062.73 o 
   8  13   3    26387.77    25490.83    923.83 o 
   9  13   3     7384.22     7682.79    549.74 o 
  10  13   3    18459.25    18370.45    741.90 o 
  11  13   3    37147.53    35382.75    995.42 o 
  12  13   3    10882.35    11265.09    597.83 o 
  13  13   3    18899.64    19615.26    685.88 o 
  14  13   3    39864.09    42125.39   1203.02 o 
  15  13   3     9924.19    11078.13    534.28 o 
 -15  14   3      576.00      261.70    555.29 o 
 -14  14   3     6935.11     7109.21    773.02 o 
 -13  14   3    13187.54    13258.51   1570.67 o 
 -12  14   3     4093.99     4068.11    632.34 o 
 -11  14   3     5966.63     5424.01    719.44 o 
 -10  14   3    60265.96    55691.40   2821.40 o 
  -9  14   3    14499.83    13196.79    892.12 o 
  -8  14   3    26436.92    23139.63    949.60 o 
  -7  14   3    28378.68    26083.51   1093.75 o 
  -6  14   3    86989.01    79923.89   3140.18 o 
  -5  14   3    58658.13    53774.74   2359.12 o 
  -4  14   3   143375.83   132326.80   4780.46 o 
  -3  14   3    29749.69    28678.50    915.29 o 
  -2  14   3   353085.47   340067.09   7767.07 o 
  -1  14   3    44573.03    45769.22   1200.67 o 
   0  14   3   170520.27   165120.25   1385.68 o 
   1  14   3    44757.93    43482.52    929.87 o 
   2  14   3   348480.81   327980.31   4513.67 o 
   3  14   3    26363.72    25416.03    829.61 o 
   4  14   3   140947.05   125668.42   5682.43 o 
   5  14   3    60237.64    55584.48   2400.86 o 
   6  14   3    85700.85    76635.02   2132.48 o 
   7  14   3    32547.80    30720.98   1081.66 o 
   8  14   3    27123.51    24228.32    800.69 o 
   9  14   3    16799.10    15645.49    675.33 o 
  10  14   3    60196.05    56582.17   1045.78 o 
  11  14   3     6103.13     6431.96    512.54 o 
  12  14   3     4055.47     4299.57    457.36 o 
  13  14   3    13758.05    13127.00    606.40 o 
  14  14   3     7615.84     7890.35    517.09 o 
  15  14   3      781.46     1153.71    395.19 o 
 -15  15   3    12739.13    13195.55    708.82 o 
 -14  15   3     1335.34     1153.15    595.43 o 
 -13  15   3     3143.41     3208.25    641.63 o 
 -12  15   3     6701.85     6438.92    699.74 o 
 -11  15   3     2898.90     1881.84    617.35 o 
 -10  15   3     6073.17     5483.42    702.26 o 
  -9  15   3    30612.65    26921.70   2365.85 o 
  -8  15   3    72308.78    62071.79   2051.43 o 
  -7  15   3    47861.61    42171.99   1981.58 o 
  -6  15   3    40267.29    36044.47    848.36 o 
  -5  15   3    44319.22    40946.11   2909.16 o 
  -4  15   3    32374.71    31413.51    837.37 o 
  -3  15   3     5176.27     5808.15    424.58 o 
  -2  15   3   202324.95   197019.59   6540.51 o 
  -1  15   3   403264.03   388055.84   8821.93 o 
   0  15   3   355347.66   340377.06   5301.60 o 
   1  15   3   383381.59   359506.69   4928.79 o 
   2  15   3   205468.61   198576.78   3543.92 o 
   3  15   3     4954.80     5299.96    393.50 o 
   4  15   3    30333.56    28675.36   1402.26 o 
   5  15   3    40941.62    37728.17   2044.13 o 
   6  15   3    44533.06    38882.78   1022.27 o 
   7  15   3    42236.25    38946.57   1740.46 o 
   8  15   3    75748.88    67460.44   2323.90 o 
   9  15   3    29264.85    27716.33    833.75 o 
  10  15   3     6430.82     6373.61    536.74 o 
  11  15   3     2736.36     2633.58    447.67 o 
  12  15   3     6122.14     6515.57    520.24 o 
  13  15   3     3303.92     3371.30    444.63 o 
  14  15   3     1458.71     1645.37    426.47 o 
  15  15   3    12790.03    14310.72    656.01 o 
 -14  16   3    14347.68    14003.48    748.14 o 
 -13  16   3    12035.68    12199.30    854.74 o 
 -12  16   3    10145.23     9597.96    790.84 o 
 -11  16   3    26892.71    24316.68   1097.73 o 
 -10  16   3    20477.90    17226.80    966.66 o 
  -9  16   3   147078.52   125621.97   5209.75 o 
  -8  16   3    29140.57    24770.21   1127.45 o 
  -7  16   3   144278.48   125190.52   6617.42 o 
  -6  16   3    23013.60    21049.22    736.42 o 
  -5  16   3    55723.41    50174.08   2272.83 o 
  -4  16   3    14590.31    12955.18    676.63 o 
  -3  16   3    60095.71    55729.65   1742.40 o 
  -2  16   3    30974.93    31001.03   1762.97 o 
  -1  16   3   134248.11   127084.08   3223.55 o 
   0  16   3    11247.05    12364.80    552.43 o 
   1  16   3   132084.59   122994.23   2934.77 o 
   2  16   3    37411.60    35931.40    774.68 o 
   3  16   3    67171.38    62597.14   1215.66 o 
   4  16   3    12354.43    11236.08    636.55 o 
   5  16   3    51336.16    45383.13   2335.80 o 
   6  16   3    19679.67    18433.71   1011.92 o 
   7  16   3   142487.09   126632.52   5898.22 o 
   8  16   3    28102.48    25390.09    844.45 o 
   9  16   3   149062.11   135085.16   5159.45 o 
  10  16   3    21310.57    20850.08    770.17 o 
  11  16   3    25672.03    25534.92    796.46 o 
  12  16   3    10350.39     9938.90    593.42 o 
  13  16   3    12700.21    13023.01    639.29 o 
  14  16   3    15091.46    15527.50    687.46 o 
 -14  17   3    10884.01    11168.22    718.40 o 
 -13  17   3     2032.97     1329.64    482.17 o 
 -12  17   3     8783.83     8999.43    801.63 o 
 -11  17   3     3419.86     2448.06    647.02 o 
 -10  17   3   116168.24   101424.61   3571.79 o 
  -9  17   3    13010.95    11058.29    860.49 o 
  -8  17   3    52466.41    44487.57   2461.29 o 
  -7  17   3    75188.73    64056.75   3097.96 o 
  -6  17   3    32836.54    29305.27   1239.54 o 
  -5  17   3     7834.28     7554.92    556.94 o 
  -4  17   3    18753.44    17909.94    725.57 o 
  -3  17   3    44959.46    42521.98   1491.08 o 
  -2  17   3     7441.11     7580.27    587.81 o 
  -1  17   3    19454.40    19775.67    944.88 o 
   0  17   3    21865.70    20795.46    658.56 o 
   1  17   3    19716.28    19073.21    636.06 o 
   2  17   3     6204.85     6605.30    444.09 o 
   3  17   3    44572.83    39561.21    989.45 o 
   4  17   3    18729.12    16425.32    651.65 o 
   5  17   3     7206.37     6582.49    507.14 o 
   6  17   3    32391.91    30223.17   1935.19 o 
   7  17   3    75336.92    67090.40   2752.59 o 
   8  17   3    53104.84    47515.09   1529.16 o 
   9  17   3    11628.90    11690.91    652.94 o 
  10  17   3   117162.09   108811.80   2153.80 o 
  11  17   3     3622.63     3656.09    496.25 o 
  12  17   3     9470.09    10126.05    600.73 o 
  13  17   3     1941.43     2046.37    452.44 o 
  14  17   3    10386.95    12039.63    664.72 o 
 -13  18   3     1258.06      984.97    535.99 o 
 -12  18   3     5125.14     4461.12    589.60 o 
 -11  18   3    12959.04    12242.25    888.32 o 
 -10  18   3      189.66       -3.84    574.54 o 
  -9  18   3    14236.87    12725.76   1050.24 o 
  -8  18   3     8369.56     7667.20    832.88 o 
  -7  18   3    35893.45    30527.71   2099.95 o 
  -6  18   3    66729.59    59434.21   2637.17 o 
  -5  18   3    14968.99    14841.52    815.95 o 
  -4  18   3     6331.16     6724.43    714.83 o 
  -3  18   3    56843.92    54366.85   2350.23 o 
  -2  18   3    16337.94    16860.90    903.08 o 
  -1  18   3    32588.59    31832.42    888.24 o 
   0  18   3   273783.56   252624.70   5163.88 o 
   1  18   3    31078.92    29336.36   1122.59 o 
   2  18   3    16060.56    15282.91    617.92 o 
   3  18   3    49626.51    45556.39    906.26 o 
   4  18   3     5617.13     5061.63    407.77 o 
   5  18   3    13088.18    12139.42    715.44 o 
   6  18   3    69337.84    59727.77   3462.68 o 
   7  18   3    35649.73    33375.11   1584.32 o 
   8  18   3     8499.46     8257.21    598.92 o 
   9  18   3    13874.48    12400.82    669.27 o 
  10  18   3       95.51      245.48    430.01 o 
  11  18   3    14633.82    14296.72    690.63 o 
  12  18   3     5492.00     5147.09    529.60 o 
  13  18   3      981.15     1242.14    459.74 o 
 -13  19   3    15175.36    14043.54    957.12 o 
 -12  19   3     2260.25     1729.77    553.94 o 
 -11  19   3     1518.43     1123.71    550.08 o 
 -10  19   3    24410.40    21319.77   1315.45 o 
  -9  19   3    29939.78    25978.78   1808.14 o 
  -8  19   3     8279.37     6950.21    863.84 o 
  -7  19   3    11460.16     8954.44    893.94 o 
  -6  19   3     1581.50     2053.95    623.19 o 
  -5  19   3    69745.71    62867.31   2588.99 o 
  -4  19   3    50213.74    46117.50   2353.88 o 
  -3  19   3   144629.31   130524.72   5676.70 o 
  -2  19   3    62807.86    59895.49   2980.19 o 
  -1  19   3    14784.68    14223.51    677.35 o 
   0  19   3     9183.77     9441.32    674.88 o 
   1  19   3    12078.25    11021.46    602.83 o 
   2  19   3    64881.86    59636.32   1890.19 o 
   3  19   3   134753.06   119787.98   2610.20 o 
   4  19   3    50342.82    44997.73    834.12 o 
   5  19   3    73646.68    63095.00   3416.24 o 
   6  19   3     1578.36     1696.86    492.53 o 
   7  19   3    12648.76    10785.76    684.63 o 
   8  19   3     7750.19     7156.19    717.60 o 
   9  19   3    29835.31    27008.97   1414.32 o 
  10  19   3    24623.86    23030.60   1170.71 o 
  11  19   3     1640.79     1506.32    481.04 o 
  12  19   3     2317.33     3350.76    528.06 o 
  13  19   3    14597.22    15366.32    731.83 o 
 -12  20   3    28497.44    26963.69   1668.01 o 
 -11  20   3    38438.14    34410.16   2099.52 o 
 -10  20   3    18486.33    15111.08    920.70 o 
  -9  20   3     8374.56     6267.12    833.64 o 
  -8  20   3    28275.46    22313.50   1691.89 o 
  -7  20   3     5662.11     4300.16    646.52 o 
  -6  20   3    11322.58    10128.99    739.31 o 
  -5  20   3    96462.83    85203.97   4303.29 o 
  -4  20   3    28114.99    25185.27   1271.58 o 
  -3  20   3    42537.49    39064.85   1854.92 o 
  -2  20   3    46224.87    43471.82   2311.94 o 
  -1  20   3     4813.65     4285.76    484.54 o 
   0  20   3     7039.24     6623.45    551.53 o 
   1  20   3     4781.52     4919.16    514.03 o 
   2  20   3    44096.23    40724.56   1523.69 o 
   3  20   3    44607.99    41630.17   1527.42 o 
   4  20   3    28262.59    26583.61    753.68 o 
   5  20   3    93187.22    82211.68   2737.74 o 
   6  20   3    13046.75    12045.86    910.80 o 
   7  20   3     6654.67     5280.29    589.51 o 
   8  20   3    28478.11    26992.29    936.07 o 
   9  20   3     9288.77     8204.17    638.70 o 
  10  20   3    18778.72    17379.11    826.34 o 
  11  20   3    39729.69    37660.94   1219.42 o 
  12  20   3    29483.02    29797.35    926.44 o 
 -12  21   3     3939.73     3771.47    603.28 o 
 -11  21   3    44471.98    40475.07   2587.72 o 
 -10  21   3    23256.49    20344.82   1172.48 o 
  -9  21   3    10866.70     9513.17    728.46 o 
  -8  21   3     6953.06     6168.72    688.08 o 
  -7  21   3    20877.79    16738.91   1248.97 o 
  -6  21   3    33049.27    26978.66   1915.75 o 
  -5  21   3    35003.96    32182.85   1800.34 o 
  -4  21   3     8691.51     8213.63    682.17 o 
  -3  21   3    18609.55    17112.65    988.30 o 
  -2  21   3     6864.90     7463.07    748.69 o 
  -1  21   3    10047.35     8658.65    925.93 o 
   0  21   3     1285.53     1425.59    515.47 o 
   1  21   3     9797.02     8225.39    588.15 o 
   2  21   3     7617.14     6812.17    561.89 o 
   3  21   3    18787.99    17807.22    692.29 o 
   4  21   3     9399.85     9084.99    628.15 o 
   5  21   3    33392.63    31132.84   1000.10 o 
   6  21   3    34467.05    29572.28   1822.29 o 
   7  21   3    19884.22    18575.18    859.00 o 
   8  21   3     6809.72     6492.41    612.85 o 
   9  21   3    10035.77     9608.37    738.98 o 
  10  21   3    23925.32    22165.74   1228.93 o 
  11  21   3    44476.46    46162.61   2250.99 o 
  12  21   3     4060.47     4370.40    557.21 o 
 -11  22   3    16809.67    15585.47   1286.09 o 
 -10  22   3     8102.85     6929.25    689.61 o 
  -9  22   3      490.21      207.57    554.53 o 
  -8  22   3      804.64      592.87    549.14 o 
  -7  22   3     8670.60     7020.53    741.86 o 
  -6  22   3     1201.83      698.57    624.36 o 
  -5  22   3     3224.51     2824.78    472.37 o 
  -4  22   3    72608.63    65235.09   4237.33 o 
  -3  22   3    54900.09    50365.35   2827.23 o 
  -2  22   3     1366.86     2273.62    510.25 o 
  -1  22   3    16150.29    14319.35    838.40 o 
   0  22   3     7264.26     6557.06    575.43 o 
   1  22   3    15232.47    13898.79    745.69 o 
   2  22   3      921.69     1556.33    450.43 o 
   3  22   3    55516.13    49388.52   2342.97 o 
   4  22   3    71309.34    64175.20   2771.99 o 
   5  22   3     3071.48     2777.83    580.86 o 
   6  22   3      828.74      126.75    491.56 o 
   7  22   3     8741.17     8398.73    675.47 o 
   8  22   3      969.60      894.80    489.91 o 
   9  22   3      475.54      -46.25    528.99 o 
  10  22   3     8161.27     8563.16    651.32 o 
  11  22   3    17138.57    17204.96    833.17 o 
 -10  23   3     2087.34     1776.00    576.65 o 
  -9  23   3    27827.10    23962.47   1524.24 o 
  -8  23   3    15163.13    12839.60    834.61 o 
  -7  23   3    23128.51    18593.75   1409.50 o 
  -6  23   3    10469.79     7884.50    896.82 o 
  -5  23   3    38318.20    34048.44   2541.88 o 
  -4  23   3     3021.76     2684.40    475.73 o 
  -3  23   3    20812.03    19330.30   1781.96 o 
  -2  23   3     1395.73     1746.04    477.86 o 
  -1  23   3    19672.75    18211.42   1412.86 o 
   0  23   3    18009.19    16216.56    735.27 o 
   1  23   3    17875.67    15752.23    730.13 o 
   2  23   3     1584.47     1393.22    458.75 o 
   3  23   3    19576.87    17626.83    783.47 o 
   4  23   3     3188.59     3422.32    655.77 o 
   5  23   3    36320.58    32263.81   1332.14 o 
   6  23   3    10591.21    10266.48    725.87 o 
   7  23   3    23807.79    22569.88    930.33 o 
   8  23   3    17266.02    16776.53    876.86 o 
   9  23   3    29152.86    27792.12    983.42 o 
  10  23   3     2354.69     2355.66    531.26 o 
 -10  24   3    34323.11    30980.66   2242.20 o 
  -9  24   3      796.04       42.67    543.11 o 
  -8  24   3    10126.15     9264.75    920.11 o 
  -7  24   3    36777.59    32576.33   2450.90 o 
  -6  24   3    25598.95    21744.49   2404.76 o 
  -5  24   3     6675.65     6661.02   1182.92 o 
  -4  24   3     4162.53     3691.51    630.95 o 
  -3  24   3    11751.50    12048.71   1518.87 o 
  -2  24   3     6470.01     6957.41    590.44 o 
  -1  24   3     1723.57     2004.26    492.40 o 
   0  24   3    53300.63    46767.02   1997.52 o 
   1  24   3     2109.88     2599.17    474.13 o 
   2  24   3     5858.13     5680.96    542.74 o 
   3  24   3    11947.44    11804.39    765.99 o 
   4  24   3     3218.33     3390.50    752.61 o 
   5  24   3     6874.15     7648.75    863.07 o 
   6  24   3    25600.62    22752.37   1036.67 o 
   7  24   3    35763.57    34647.99   1322.08 o 
   8  24   3     9215.46     9076.02    681.96 o 
   9  24   3      618.23      538.63    502.92 o 
  10  24   3    33117.18    32372.18   1028.23 o 
  -9  25   3    11035.69     9360.47    782.66 o 
  -8  25   3    27879.20    25304.39   1902.09 o 
  -7  25   3    13686.07    13815.36   1087.27 o 
  -6  25   3     8967.08     7761.17   1394.59 o 
  -5  25   3    18241.60    16674.63   3295.18 o 
  -4  25   3     2178.07     1971.92    517.30 o 
  -3  25   3     4027.22     3785.55    686.54 o 
  -2  25   3    21011.03    19418.66   1016.34 o 
  -1  25   3    37780.54    34059.39   2076.38 o 
   0  25   3     3420.38     3951.15    570.30 o 
   1  25   3    36121.00    31872.58   1588.37 o 
   2  25   3    22294.74    20619.20    806.46 o 
   3  25   3     3866.80     3965.19    548.63 o 
   4  25   3     2071.02     2230.50    691.76 o 
   5  25   3    18632.42    19897.35   1830.26 o 
   6  25   3     8843.96     7986.82    845.17 o 
   7  25   3    13882.13    14662.65   1825.52 o 
   8  25   3    27489.74    29185.87   1889.01 o 
   9  25   3    10357.58     9565.80    868.85 o 
  -8  26   3     3303.93     3040.58    801.37 o 
  -7  26   3     7237.46     6068.80    943.14 o 
  -6  26   3    10603.22     9244.62   1215.75 o 
  -5  26   3    16038.58    14772.18   2235.50 o 
  -4  26   3       51.57     -222.56    470.57 o 
  -3  26   3     9036.82     7621.92   1001.20 o 
  -2  26   3     1781.65     1411.67    486.85 o 
  -1  26   3     2828.94     2976.73    506.97 o 
   0  26   3     8912.84     9113.63    618.68 o 
   1  26   3     2875.41     2549.05    487.63 o 
   2  26   3     1943.56     1904.78    487.72 o 
   3  26   3     8505.65     7620.67    745.97 o 
   4  26   3       87.07      320.89    631.22 o 
   5  26   3    15561.87    14572.41   1160.77 o 
   6  26   3    11162.38     9424.45    904.21 o 
   7  26   3     7009.63     8225.22   1900.07 o 
   8  26   3     3508.13     3058.58    711.28 o 
  -6  27   3     2303.88     1487.88    834.91 o 
  -5  27   3    14172.30    14882.69   2451.95 o 
  -4  27   3     2164.90     2704.06    775.64 o 
  -3  27   3     5119.22     5363.50    590.83 o 
  -2  27   3     5374.45     5395.24    580.99 o 
  -1  27   3     7456.30     7232.06    608.04 o 
   0  27   3     1011.34      980.53    478.75 o 
   1  27   3     8308.02     8143.15    647.04 o 
   2  27   3     5101.83     4743.34    540.75 o 
   3  27   3     5193.69     4680.79    739.28 o 
   4  27   3     1646.55     1467.26    665.80 o 
   5  27   3    14249.20    14264.59   1499.32 o 
   6  27   3     2274.42     2103.62    738.71 o 
  -5  28   3     9497.29     8743.04   1323.58 o 
  -4  28   3    21707.95    22317.66   2553.82 o 
  -3  28   3     5592.12     6411.23    632.92 o 
  -2  28   3     8743.61     8206.29    638.55 o 
  -1  28   3    20708.32    19887.79    837.09 o 
   0  28   3    15309.11    15295.72    774.22 o 
   1  28   3    20919.10    19920.40    811.57 o 
   2  28   3     9423.95     9167.71    644.59 o 
   3  28   3     5452.73     6015.10    757.89 o 
   4  28   3    20910.11    21803.86   2654.00 o 
   5  28   3     9851.89     9191.02   1739.36 o 
  -2  29   3    20262.23    20684.41   1149.49 o 
  -1  29   3    16486.65    16793.02    793.35 o 
   0  29   3      290.13      415.29    477.18 o 
   1  29   3    15200.31    14776.96    952.78 o 
   2  29   3    19927.02    20206.88    891.64 o 
   1   0   4   240194.62   303817.16   6516.68 o 
   2   0   4       13.35     2216.13    719.52 o 
   3   0   4    33642.28    37485.12   1069.88 o 
   4   0   4    48896.82    56486.73    779.08 o 
   5   0   4     2245.63     2920.59    316.79 o 
   6   0   4    11783.88    13003.20    538.61 o 
   7   0   4       39.97      372.55    509.30 o 
   8   0   4     3464.67     3344.99    391.18 o 
   9   0   4       58.46      -82.12    323.97 o 
  10   0   4       12.45      256.53    322.92 o 
  11   0   4    34947.71    32334.56   1010.70 o 
  12   0   4    26290.71    25373.19    785.45 o 
  13   0   4   182689.45   170656.19   2989.28 o 
  14   0   4    23193.68    21681.21    915.67 o 
  15   0   4    61234.77    58989.63   1312.73 o 
  16   0   4    36813.84    39083.55   1138.21 o 
  17   0   4     4054.22     4213.04    590.69 o 
 -17   1   4     3448.27     4170.54    614.15 o 
 -16   1   4     7891.14     8307.31    698.37 o 
 -15   1   4    49708.88    47645.57   2172.28 o 
 -14   1   4    11199.40    11331.14    742.60 o 
 -13   1   4    24642.78    21305.23    760.35 o 
 -12   1   4   123646.02   113384.79   2385.16 o 
 -11   1   4    41662.59    35241.43   1858.83 o 
 -10   1   4     8741.83     7936.15    543.74 o 
  -9   1   4    40784.21    37912.88   2572.35 o 
  -8   1   4    16614.29    16350.71    984.59 o 
  -7   1   4   302222.53   313019.72   4948.97 o 
  -6   1   4   260505.67   280916.28   4275.64 o 
  -5   1   4   153655.48   168241.59   1315.54 o 
  -4   1   4     1589.16     2458.87    332.49 o 
  -3   1   4   111412.49   132395.03   2493.44 o 
  -2   1   4    13028.47    16891.49    409.46 o 
  -1   1   4   128594.47   163756.97   2546.07 o 
   0   1   4    42636.73    56823.94   1045.94 o 
   1   1   4   124035.94   151701.83   5316.33 o 
   2   1   4    13598.54    17360.66    754.13 o 
   3   1   4   121977.30   147408.09   1338.30 o 
   4   1   4      939.07     2228.79    522.92 o 
   5   1   4   158621.52   176271.44   2669.16 o 
   6   1   4   256903.59   278802.22   8056.33 o 
   7   1   4   302022.03   311475.66  16546.76 o 
   8   1   4    17303.71    17063.29   1435.86 o 
   9   1   4    40749.27    37521.73   2033.68 o 
  10   1   4     8482.85     8102.91    494.47 o 
  11   1   4    41494.39    39497.28   1009.99 o 
  12   1   4   126314.98   113376.69   2300.17 o 
  13   1   4    25798.81    24109.72    956.36 o 
  14   1   4    11268.01    10585.87    724.11 o 
  15   1   4    49001.86    46623.43   1604.10 o 
  16   1   4     7201.80     7478.21    663.95 o 
  17   1   4     3443.00     3300.89    585.67 o 
 -17   2   4     5914.35     6536.68    650.36 o 
 -16   2   4    18656.43    19346.53    880.89 o 
 -15   2   4       46.76      456.08    498.92 o 
 -14   2   4    42438.73    39133.31   1123.88 o 
 -13   2   4    11545.48    11468.55    678.89 o 
 -12   2   4    47200.08    42545.75   1331.92 o 
 -11   2   4    80410.98    68073.65   3422.51 o 
 -10   2   4    32636.26    27965.72   1697.46 o 
  -9   2   4    16490.90    16266.77    934.45 o 
  -8   2   4    45474.64    44258.41   2470.70 o 
  -7   2   4   354149.19   360078.06   7402.41 o 
  -6   2   4   144499.09   156007.94   1465.60 o 
  -5   2   4    16967.96    19660.14    467.49 o 
  -4   2   4    97219.81   107048.86   1764.08 o 
  -3   2   4    33003.31    40982.21    876.87 o 
  -2   2   4    33908.47    42122.26    623.13 o 
  -1   2   4    49197.94    62899.58    959.64 o 
   0   2   4    59145.81    71112.84   4650.91 o 
   1   2   4    53436.00    66307.06   2334.53 o 
   2   2   4    35032.04    42294.13   2056.48 o 
   3   2   4    34597.57    41161.44    724.72 o 
   4   2   4   100640.12   111595.48   1697.04 o 
   5   2   4    22128.79    25875.46    685.62 o 
   6   2   4   152501.95   164390.41   2408.84 o 
   7   2   4   354287.94   355916.16  17177.29 o 
   8   2   4    44584.00    42680.11   2635.96 o 
   9   2   4    15549.21    14625.46    672.87 o 
  10   2   4    31087.93    28334.55   1588.79 o 
  11   2   4    86700.25    80673.38   1448.19 o 
  12   2   4    43551.88    39055.40    916.97 o 
  13   2   4    11886.23    10979.43    646.04 o 
  14   2   4    43760.11    40644.06   1582.78 o 
  15   2   4       51.49       -9.72    502.29 o 
  16   2   4    17751.75    18819.93    873.91 o 
  17   2   4     6091.25     7132.85    721.28 o 
 -17   3   4     7167.32     8456.85    697.12 o 
 -16   3   4    16798.38    18374.01    901.70 o 
 -15   3   4    59757.10    58774.39   1294.40 o 
 -14   3   4      753.89      609.03    456.12 o 
 -13   3   4     1311.97     1644.85    501.34 o 
 -12   3   4     8715.15     7286.34    665.59 o 
 -11   3   4   142907.92   128373.68   5181.88 o 
 -10   3   4    17389.22    16697.94   1261.91 o 
  -9   3   4    69408.41    65425.47   2996.21 o 
  -8   3   4    88422.85    87416.02   1363.05 o 
  -7   3   4   315109.75   322892.75   3324.54 o 
  -6   3   4    49186.06    55212.45   1067.51 o 
  -5   3   4    21328.37    22884.71    746.63 o 
  -4   3   4    46459.38    51793.62    906.14 o 
  -3   3   4    24989.11    32108.56    624.67 o 
  -2   3   4    90588.31   108441.18   1733.27 o 
  -1   3   4   643027.44   733081.25  15003.13 o 
   0   3   4   111745.73   132371.97   7743.70 o 
   1   3   4   655335.31   784477.88  20537.32 o 
   2   3   4    92947.51   112421.74   4168.29 o 
   3   3   4    28024.82    36791.60   1197.10 o 
   4   3   4    45137.04    50642.22   1985.64 o 
   5   3   4    17154.05    18868.31   1269.67 o 
   6   3   4    50966.23    56229.82   3054.79 o 
   7   3   4   308460.91   304184.69  11802.38 o 
   8   3   4    91662.80    87288.05   4184.18 o 
   9   3   4    68283.84    62167.78   2467.84 o 
  10   3   4    17596.53    16852.94    500.71 o 
  11   3   4   133476.03   123162.61   3263.30 o 
  12   3   4     7786.22     7363.21    496.91 o 
  13   3   4     1409.12     1961.96    468.44 o 
  14   3   4      510.25      386.97    503.35 o 
  15   3   4    61156.25    59315.14   2101.07 o 
  16   3   4    17405.16    18536.44    946.95 o 
  17   3   4     7406.38     8933.82    708.85 o 
 -17   4   4    61804.73    69229.60   1415.39 o 
 -16   4   4    12095.71    13282.87    811.65 o 
 -15   4   4      539.33      552.24    514.57 o 
 -14   4   4     7142.44     6932.05    595.40 o 
 -13   4   4    11098.31     9905.06    652.77 o 
 -12   4   4     4299.41     3732.58    507.12 o 
 -11   4   4    44631.95    41167.95   2039.39 o 
 -10   4   4    12927.94    11518.34    894.99 o 
  -9   4   4   141152.70   136286.14   6143.85 o 
  -8   4   4   214191.80   211491.19   2831.93 o 
  -7   4   4   185381.92   191411.31   1873.82 o 
  -6   4   4    38522.60    40468.09    947.68 o 
  -5   4   4    95112.36   101473.52   1701.61 o 
  -4   4   4    46499.88    51195.05    897.99 o 
  -3   4   4    18454.51    21831.10    881.76 o 
  -2   4   4    34424.34    40526.98   1765.51 o 
  -1   4   4    64811.59    78491.03   2888.61 o 
   0   4   4   337688.59   398207.22   8054.44 o 
   1   4   4    59211.59    73588.69   5391.70 o 
   2   4   4    41382.43    47545.29    925.26 o 
   3   4   4    17282.97    20919.67   1369.53 o 
   4   4   4    41251.43    43329.36   2568.89 o 
   5   4   4    88866.02    92444.88   4825.80 o 
   6   4   4    36213.62    37580.52   1911.49 o 
   7   4   4   190080.59   186638.02  10569.43 o 
   8   4   4   210552.11   198845.48   9068.86 o 
   9   4   4   134431.45   128038.70   2461.06 o 
  10   4   4    12479.61    11714.09    480.93 o 
  11   4   4    42059.26    40258.29   1289.66 o 
  12   4   4     4479.79     4558.61    457.67 o 
  13   4   4    10306.54    10407.18    661.77 o 
  14   4   4     6330.74     7049.15    529.08 o 
  15   4   4      622.96      358.64    522.41 o 
  16   4   4    12082.38    13817.30   1324.92 o 
  17   4   4    62838.46    68471.81   1974.25 o 
 -17   5   4    15069.10    17707.99    983.31 o 
 -16   5   4    45491.14    49330.36   1229.31 o 
 -15   5   4    23095.40    22032.06    926.94 o 
 -14   5   4    17791.89    17956.75    805.24 o 
 -13   5   4    15266.87    13501.03    746.89 o 
 -12   5   4     3850.62     3747.37    554.87 o 
 -11   5   4   176769.48   155070.28   8356.11 o 
 -10   5   4   126624.40   116806.11   5578.46 o 
  -9   5   4   162653.44   154071.91   4513.62 o 
  -8   5   4   116015.74   113056.52   1580.15 o 
  -7   5   4    13409.54    14414.32    746.26 o 
  -6   5   4    37110.38    36951.56    924.79 o 
  -5   5   4    39987.11    44412.36    893.58 o 
  -4   5   4     5483.48     7148.29    449.33 o 
  -3   5   4    23380.35    26763.10    723.54 o 
  -2   5   4   243719.27   255406.09  17231.02 o 
  -1   5   4    81385.83    92231.51   9098.79 o 
   0   5   4    10647.78    14564.36    828.39 o 
   1   5   4    80062.77    89271.71   8382.21 o 
   2   5   4   241971.27   278189.16  32085.13 o 
   3   5   4    19315.65    21279.08   1298.86 o 
   4   5   4     6237.16     7388.97    615.10 o 
   5   5   4    32768.23    34072.29   2150.80 o 
   6   5   4    41400.14    38822.12   2016.37 o 
   7   5   4    14043.73    15043.71   1161.05 o 
   8   5   4   110219.90   105858.66   3196.80 o 
   9   5   4   154395.56   145502.28   3338.71 o 
  10   5   4   118490.93   115583.20   2339.69 o 
  11   5   4   176080.47   170203.23   1826.65 o 
  12   5   4     4575.96     5076.18    365.15 o 
  13   5   4    14755.39    14195.26    629.26 o 
  14   5   4    18476.35    18624.30    763.82 o 
  15   5   4    24487.78    24061.25    975.86 o 
  16   5   4    46179.55    47983.15   1316.60 o 
  17   5   4    16036.78    19600.05   1000.63 o 
 -17   6   4     5634.03     6927.63    751.74 o 
 -16   6   4     3290.21     3640.16    668.60 o 
 -15   6   4    17013.77    17345.69    804.49 o 
 -14   6   4     9386.26    10018.00    648.15 o 
 -13   6   4     3571.58     3873.49    571.40 o 
 -12   6   4    16986.19    16724.54    828.57 o 
 -11   6   4    21225.61    20857.58   1126.85 o 
 -10   6   4     1971.43     1952.46    536.51 o 
  -9   6   4    22924.82    22644.47    899.34 o 
  -8   6   4   147990.62   145601.59   3672.84 o 
  -7   6   4   136164.44   135020.75   1744.54 o 
  -6   6   4    37926.56    38733.63    939.52 o 
  -5   6   4    10935.16    12497.06    775.59 o 
  -4   6   4    10355.39    11993.28    581.96 o 
  -3   6   4   329571.78   362684.97   6455.52 o 
  -2   6   4   409210.75   434727.66  17357.89 o 
  -1   6   4    59459.06    66376.40   4882.62 o 
   0   6   4   116148.60   132925.05   6724.48 o 
   1   6   4    55510.39    59441.10   6711.73 o 
   2   6   4   398125.44   420579.75  37370.97 o 
   3   6   4   307010.03   322419.25   6165.41 o 
   4   6   4    11605.17    13432.52    720.43 o 
   5   6   4     9313.30     9123.87   1004.38 o 
   6   6   4    40099.20    39686.33   2882.29 o 
   7   6   4   131526.88   127761.02   4084.11 o 
   8   6   4   153288.23   151070.95   5037.52 o 
   9   6   4    25592.29    25656.09    708.81 o 
  10   6   4     2259.23     2451.20    348.62 o 
  11   6   4    21410.79    21200.99    602.89 o 
  12   6   4    17916.61    18615.51    568.29 o 
  13   6   4     3740.80     3850.78    453.45 o 
  14   6   4     9030.41     9724.74    625.11 o 
  15   6   4    16990.54    16849.69    733.63 o 
  16   6   4     3730.53     4195.21    659.15 o 
  17   6   4     6183.58     7575.47    722.67 o 
 -16   7   4    38322.16    41861.89   1768.01 o 
 -15   7   4     3353.55     3629.15    596.67 o 
 -14   7   4     4197.10     4161.36    541.77 o 
 -13   7   4    23121.22    21482.21   1127.25 o 
 -12   7   4    21089.75    19134.95    846.07 o 
 -11   7   4    45789.62    44301.52   1426.54 o 
 -10   7   4    31686.57    29775.35   1737.89 o 
  -9   7   4     7502.76     8225.37    655.52 o 
  -8   7   4    49425.26    48485.26   1522.10 o 
  -7   7   4     8631.28     8549.48    583.35 o 
  -6   7   4    55131.65    55793.33   1255.96 o 
  -5   7   4   290312.44   305362.81   3694.10 o 
  -4   7   4     7551.10     9210.65    853.46 o 
  -3   7   4   226896.19   249682.66   6038.30 o 
  -2   7   4   122407.80   138499.84   5992.59 o 
  -1   7   4   216959.42   239670.52  10524.14 o 
   0   7   4    30211.05    30650.23   2408.92 o 
   1   7   4   223609.50   229210.80  16522.00 o 
   2   7   4   124281.93   134355.33   9185.92 o 
   3   7   4   231923.09   247346.25   5012.29 o 
   4   7   4     6157.10     7028.07    530.46 o 
   5   7   4   308848.84   310403.03  12656.56 o 
   6   7   4    54419.32    53174.43   2076.68 o 
   7   7   4     6467.48     5971.59    404.45 o 
   8   7   4    46433.43    44234.89   1539.87 o 
   9   7   4     9390.34    10131.58    635.03 o 
  10   7   4    33236.68    31786.02    705.22 o 
  11   7   4    45872.60    46254.79    795.54 o 
  12   7   4    21481.24    21521.32    614.28 o 
  13   7   4    20596.90    19548.45    588.61 o 
  14   7   4     4376.01     4762.04    547.34 o 
  15   7   4     3104.03     3528.85    560.97 o 
  16   7   4    38949.64    40671.57   1227.45 o 
 -16   8   4     2105.86     2700.01    651.32 o 
 -15   8   4    38015.18    37828.93   1336.96 o 
 -14   8   4     7238.43     7120.45    673.97 o 
 -13   8   4    40644.07    37935.90   1056.72 o 
 -12   8   4   146346.86   137615.38   3784.42 o 
 -11   8   4    18876.21    18584.71    868.69 o 
 -10   8   4    19316.02    18274.67    832.70 o 
  -9   8   4    20413.54    18772.29   1255.25 o 
  -8   8   4    32290.78    29902.08    938.68 o 
  -7   8   4    26525.63    25235.57    928.58 o 
  -6   8   4   131749.53   132910.80   2450.60 o 
  -5   8   4    23525.23    23491.16    779.03 o 
  -4   8   4   210605.89   213506.77   3349.20 o 
  -3   8   4   285349.28   305797.41  10152.69 o 
  -2   8   4   119096.31   123306.88   3882.89 o 
  -1   8   4     7698.47     8658.80    508.17 o 
   0   8   4     1001.86     2501.49    758.42 o 
   1   8   4     8454.78     9346.66    616.09 o 
   2   8   4   133637.95   135352.36   2232.77 o 
   3   8   4   259258.19   266407.78  13550.22 o 
   4   8   4   218680.34   218739.30   8877.43 o 
   5   8   4    24010.25    22828.73   1094.77 o 
   6   8   4   126724.71   121508.70   4325.26 o 
   7   8   4    25476.18    25247.90   1334.15 o 
   8   8   4    32278.41    30986.08   1060.16 o 
   9   8   4    22968.60    22359.26    775.42 o 
  10   8   4    24047.43    23308.23    867.66 o 
  11   8   4    19072.34    18135.43    613.40 o 
  12   8   4   142020.02   135908.86   1550.19 o 
  13   8   4    40824.90    40257.39    832.29 o 
  14   8   4     7417.03     8104.76    548.78 o 
  15   8   4    40657.47    42052.52   1367.38 o 
  16   8   4     2082.96     2782.30    525.47 o 
 -16   9   4     1613.17     2061.42    665.17 o 
 -15   9   4    10653.68    11149.95    767.79 o 
 -14   9   4    19151.01    19362.90    967.23 o 
 -13   9   4    80194.26    77739.43   3021.77 o 
 -12   9   4    56705.92    57184.10   1735.12 o 
 -11   9   4    75673.70    71865.15   2413.40 o 
 -10   9   4    13777.30    13422.15    760.73 o 
  -9   9   4    36848.93    35551.75   1058.51 o 
  -8   9   4     7771.03     6222.41    560.09 o 
  -7   9   4   164382.09   152969.06   5307.72 o 
  -6   9   4   144887.89   143204.98   1807.20 o 
  -5   9   4    44688.65    45349.76   1010.97 o 
  -4   9   4   149494.64   155176.36   1838.19 o 
  -3   9   4   298249.41   333705.22   6968.04 o 
  -2   9   4    46405.73    51433.09   3170.08 o 
  -1   9   4    41657.95    45433.03   1655.08 o 
   0   9   4   149206.53   161097.84   3919.08 o 
   1   9   4    37121.60    40342.32   1085.48 o 
   2   9   4    47141.45    48133.63   4544.83 o 
   3   9   4   317731.06   333524.09  14629.01 o 
   4   9   4   162123.66   158344.33   5339.06 o 
   5   9   4    49650.55    46956.79    640.25 o 
   6   9   4   153031.66   143719.23   4858.85 o 
   7   9   4   161590.67   153657.84   4434.54 o 
   8   9   4     9224.30     9351.64    542.11 o 
   9   9   4    37310.06    36346.16    789.84 o 
  10   9   4    11183.37    11118.49    534.40 o 
  11   9   4    69069.05    65904.80    952.75 o 
  12   9   4    54141.85    56263.57    980.60 o 
  13   9   4    77999.16    78131.88   1170.05 o 
  14   9   4    20275.64    21544.07    616.86 o 
  15   9   4    10699.36    13555.94   1350.88 o 
  16   9   4     1656.99     2256.82    492.79 o 
 -16  10   4     1597.33     1015.30    553.59 o 
 -15  10   4     4725.53     4695.59    655.29 o 
 -14  10   4    12735.45    12843.05    942.99 o 
 -13  10   4    10408.68     9488.74    760.24 o 
 -12  10   4    18868.50    18261.66    973.20 o 
 -11  10   4    29888.29    29088.14   1396.99 o 
 -10  10   4    42840.84    40476.55   1750.02 o 
  -9  10   4    58871.43    54364.45   1898.04 o 
  -8  10   4    11809.07    11657.36    693.87 o 
  -7  10   4   173635.98   165291.55   4676.09 o 
  -6  10   4    94847.22    92885.90   3237.35 o 
  -5  10   4    27130.25    25854.39   1260.20 o 
  -4  10   4   341485.38   350300.75  13539.98 o 
  -3  10   4   523312.44   546392.62  19173.51 o 
  -2  10   4   501870.72   506623.94  17157.76 o 
  -1  10   4    22124.85    23230.09    919.32 o 
   0  10   4   107706.17   112608.62   3234.55 o 
   1  10   4    25875.58    28603.69    770.39 o 
   2  10   4   495296.16   462782.41  25721.43 o 
   3  10   4   516150.78   515413.94  26549.17 o 
   4  10   4   325024.94   308991.12   7498.92 o 
   5  10   4    27183.93    26524.11    600.91 o 
   6  10   4    92593.06    83969.70   2981.30 o 
   7  10   4   174501.06   161066.73   4295.21 o 
   8  10   4     9806.58     9605.01    655.49 o 
   9  10   4    55721.27    53207.21   1209.13 o 
  10  10   4    42352.83    41059.92    840.20 o 
  11  10   4    29270.25    28927.86    739.89 o 
  12  10   4    20133.77    19192.81    730.72 o 
  13  10   4     8938.67     9642.47    500.88 o 
  14  10   4    12451.43    13729.08    585.01 o 
  15  10   4     4274.01     4825.74    584.28 o 
  16  10   4     1512.39     2200.54    503.91 o 
 -16  11   4     3720.19     4208.21    629.84 o 
 -15  11   4      966.17      880.31    547.19 o 
 -14  11   4     2855.30     2358.23    610.12 o 
 -13  11   4     6746.04     6706.16    700.38 o 
 -12  11   4      119.18      515.19    555.78 o 
 -11  11   4    79693.84    74534.81   4366.23 o 
 -10  11   4     2182.21     2352.99    606.79 o 
  -9  11   4    53983.29    51169.26   1767.82 o 
  -8  11   4      632.91      598.16    451.48 o 
  -7  11   4    51865.86    49267.17   2235.75 o 
  -6  11   4     1341.54     1631.02    443.48 o 
  -5  11   4   293851.41   283369.91   8516.37 o 
  -4  11   4    17073.19    16768.46    937.51 o 
  -3  11   4   304372.38   295562.38  11829.71 o 
  -2  11   4   320383.28   323570.84   6975.28 o 
  -1  11   4   294790.72   304858.69   6877.10 o 
   0  11   4     1764.02     2819.75    363.91 o 
   1  11   4   307892.03   309932.31   7913.69 o 
   2  11   4   332606.00   311754.62  15587.61 o 
   3  11   4   302604.16   280487.31   8030.68 o 
   4  11   4    19786.95    19577.71    612.40 o 
   5  11   4   280206.69   261229.52   9036.39 o 
   6  11   4     2084.70     2620.57    327.51 o 
   7  11   4    47736.44    41462.18   1847.09 o 
   8  11   4      612.37     1048.70    386.50 o 
   9  11   4    53073.86    51510.74   1063.20 o 
  10  11   4     2394.15     3228.34    417.84 o 
  11  11   4    81464.01    77441.93   1089.18 o 
  12  11   4       19.90      287.15    349.66 o 
  13  11   4     8028.50     8591.80    492.29 o 
  14  11   4     2013.58     1990.27    359.03 o 
  15  11   4      732.95      960.43    501.72 o 
  16  11   4     3770.66     4437.53    578.38 o 
 -15  12   4      689.68     1104.14    559.25 o 
 -14  12   4     3533.50     3579.65    643.71 o 
 -13  12   4    33517.79    31932.37   1806.10 o 
 -12  12   4    40826.74    39499.88   1674.97 o 
 -11  12   4      529.93       46.57    553.80 o 
 -10  12   4    85927.90    77361.05   4125.83 o 
  -9  12   4     5713.65     5339.24    645.44 o 
  -8  12   4   182063.98   166514.14   4960.02 o 
  -7  12   4     1779.62     1691.53    439.55 o 
  -6  12   4   139038.70   126378.55   4847.50 o 
  -5  12   4    30050.01    29900.11   1121.84 o 
  -4  12   4    29528.95    29546.81   2223.21 o 
  -3  12   4   198804.23   194354.41   5647.53 o 
  -2  12   4   359496.47   360141.97  10367.12 o 
  -1  12   4    82334.68    81718.16   2832.36 o 
   0  12   4    48443.15    45431.91    772.69 o 
   1  12   4    80776.34    80682.71   1676.68 o 
   2  12   4   370622.72   338636.34  10975.86 o 
   3  12   4   200577.97   185995.55   9925.55 o 
   4  12   4    29816.49    28286.32   1496.12 o 
   5  12   4    24937.08    23609.97    933.62 o 
   6  12   4   139059.97   125629.59   4078.33 o 
   7  12   4      910.11      771.39    380.08 o 
   8  12   4   188822.88   176523.05   4543.84 o 
   9  12   4     4922.04     5132.65    476.86 o 
  10  12   4    84533.11    79953.04   1606.04 o 
  11  12   4      648.74     1374.22    390.83 o 
  12  12   4    42952.56    42118.99    868.47 o 
  13  12   4    31808.91    31465.75    756.34 o 
  14  12   4     3073.18     3543.47    395.14 o 
  15  12   4      526.59      931.05    336.23 o 
 -15  13   4    15965.90    17738.34    949.72 o 
 -14  13   4    11919.82    10803.90    788.59 o 
 -13  13   4     3161.22     2439.45    607.69 o 
 -12  13   4    16698.21    16566.13    951.33 o 
 -11  13   4    68986.38    63180.06   3624.20 o 
 -10  13   4     4360.97     4154.49    704.48 o 
  -9  13   4    36133.66    32821.91   2166.67 o 
  -8  13   4    53652.18    50032.67   2053.32 o 
  -7  13   4   210675.12   192102.45   7826.59 o 
  -6  13   4    13347.05    13357.93    644.03 o 
  -5  13   4    37687.80    35205.26   1159.93 o 
  -4  13   4    96415.88    88911.69   2433.11 o 
  -3  13   4     8581.62     9270.72    520.37 o 
  -2  13   4    65903.05    66255.98   2076.37 o 
  -1  13   4   239720.41   229790.72   4353.06 o 
   0  13   4   219647.09   210961.23   1885.85 o 
   1  13   4   241814.89   229672.09   4614.77 o 
   2  13   4    60643.33    56926.36   1311.86 o 
   3  13   4     8757.41     8999.49    824.97 o 
   4  13   4    99200.23    89499.69   3446.14 o 
   5  13   4    30674.17    28922.71   1178.23 o 
   6  13   4    14938.25    13999.00    613.96 o 
   7  13   4   208354.41   189486.59   5818.79 o 
   8  13   4    62749.03    58233.04   2036.49 o 
   9  13   4    38271.84    36873.44    915.29 o 
  10  13   4     4547.89     4809.27    482.85 o 
  11  13   4    71299.45    67056.53   1101.89 o 
  12  13   4    16450.60    16423.65    656.84 o 
  13  13   4     2839.74     3056.60    410.10 o 
  14  13   4    11874.86    12730.30    580.41 o 
  15  13   4    15668.83    17611.89    627.65 o 
 -15  14   4      225.82      740.81    564.20 o 
 -14  14   4     3488.85     3211.84    643.65 o 
 -13  14   4    17986.37    18203.84   1470.04 o 
 -12  14   4     5093.46     4596.44    673.80 o 
 -11  14   4     4439.14     3291.56    680.35 o 
 -10  14   4    21360.87    20709.77   1679.53 o 
  -9  14   4      906.24      767.02    604.18 o 
  -8  14   4    69268.31    58984.56   1541.53 o 
  -7  14   4   180832.36   165531.55   6065.38 o 
  -6  14   4   116357.08   104194.43   4361.90 o 
  -5  14   4    92158.25    84783.54   3314.60 o 
  -4  14   4    32389.12    29491.14   1411.72 o 
  -3  14   4    96553.73    92767.01   3418.44 o 
  -2  14   4   226844.36   226400.67   7861.61 o 
  -1  14   4   334339.28   317631.78   7475.39 o 
   0  14   4   122830.88   114873.77   1896.80 o 
   1  14   4   336528.94   313319.84   8790.67 o 
   2  14   4   222090.31   203403.75   3733.67 o 
   3  14   4    97152.51    89126.69   3256.58 o 
   4  14   4    32075.89    29884.91   1624.25 o 
   5  14   4   104142.09    92606.62   3966.75 o 
   6  14   4   110850.45    95401.25   3509.03 o 
   7  14   4   171627.39   153328.59   6539.10 o 
   8  14   4    70300.20    63850.56   1837.21 o 
   9  14   4      701.26      903.79    401.61 o 
  10  14   4    21788.62    20865.20    736.24 o 
  11  14   4     4248.03     4528.38    467.77 o 
  12  14   4     4498.89     4855.86    465.44 o 
  13  14   4    17152.91    16744.15    655.38 o 
  14  14   4     2984.98     3759.23    424.31 o 
  15  14   4      365.04      460.00    339.70 o 
 -14  15   4      533.03      350.60    561.90 o 
 -13  15   4     4229.61     4028.22    657.80 o 
 -12  15   4    19487.38    18377.12   1107.15 o 
 -11  15   4     6486.68     5395.28    717.18 o 
 -10  15   4    39918.67    35131.17   2520.95 o 
  -9  15   4    27609.14    24129.56   1140.44 o 
  -8  15   4    18607.29    17258.17    879.75 o 
  -7  15   4   174750.11   155200.86   3943.27 o 
  -6  15   4    31160.34    29141.74   1401.17 o 
  -5  15   4    78892.85    71781.40   2196.53 o 
  -4  15   4    13619.09    12981.25    653.32 o 
  -3  15   4    41342.95    39541.96   1128.99 o 
  -2  15   4    91649.59    92515.38   3370.36 o 
  -1  15   4   227480.17   223101.38   5504.17 o 
   0  15   4     5405.91     6091.35    440.61 o 
   1  15   4   223878.00   210944.16   3509.71 o 
   2  15   4    84059.52    79183.39   1387.03 o 
   3  15   4    36488.05    33013.35   1095.06 o 
   4  15   4    12834.53    12278.91    982.74 o 
   5  15   4    80250.79    71940.35   3401.71 o 
   6  15   4    28126.29    25609.56   1231.49 o 
   7  15   4   175037.77   156188.06   6321.96 o 
   8  15   4    17719.00    17557.05   1062.48 o 
   9  15   4    27151.61    23986.55    992.17 o 
  10  15   4    42239.92    39726.93   1143.06 o 
  11  15   4     6355.87     6203.59    495.27 o 
  12  15   4    20235.63    19991.59    712.34 o 
  13  15   4     4507.35     4713.67    466.85 o 
  14  15   4      696.52      922.67    373.86 o 
 -14  16   4     7811.87     8859.66    977.76 o 
 -13  16   4     1430.06      814.64    597.07 o 
 -12  16   4    21242.12    19535.36   1007.95 o 
 -11  16   4    26707.15    24859.27   1342.38 o 
 -10  16   4    48201.40    43268.02   2293.20 o 
  -9  16   4    32725.14    27557.03   1154.58 o 
  -8  16   4    33149.41    29688.80   1174.22 o 
  -7  16   4    65595.28    54330.80   2698.62 o 
  -6  16   4   159205.72   143012.20   5478.36 o 
  -5  16   4      689.00     1613.30    427.67 o 
  -4  16   4   151044.98   140110.91   4425.72 o 
  -3  16   4     1144.99     1197.34    411.01 o 
  -2  16   4    38343.83    36933.82   1898.38 o 
  -1  16   4    37760.45    36989.36   1615.31 o 
   0  16   4     3392.49     3338.71    383.97 o 
   1  16   4    40727.09    38720.21   1183.10 o 
   2  16   4    44022.48    40574.39   1176.29 o 
   3  16   4      743.08      882.05    328.43 o 
   4  16   4   152056.48   133681.98   3115.93 o 
   5  16   4      593.99      702.36    369.24 o 
   6  16   4   158367.69   136115.45   7811.74 o 
   7  16   4    74109.68    63409.43   2992.61 o 
   8  16   4    35429.56    32356.10   1243.56 o 
   9  16   4    32095.19    28601.87   1135.52 o 
  10  16   4    47553.60    44096.69   1578.18 o 
  11  16   4    28369.80    27492.28    934.73 o 
  12  16   4    21040.06    20403.48    736.10 o 
  13  16   4     1760.83     1810.44    428.19 o 
  14  16   4     8718.50     9531.93    551.08 o 
 -14  17   4     3304.52     3240.55    660.22 o 
 -13  17   4     4723.10     4510.06    664.65 o 
 -12  17   4     7199.62     6997.58    747.05 o 
 -11  17   4    28322.96    24914.37   1574.44 o 
 -10  17   4     9732.68     8737.33    856.23 o 
  -9  17   4    39064.47    33978.46   2186.66 o 
  -8  17   4     4510.87     4468.33    874.82 o 
  -7  17   4    54885.25    47670.76   3806.92 o 
  -6  17   4     3230.54     3095.45    463.94 o 
  -5  17   4    20022.35    17493.46    963.79 o 
  -4  17   4    75631.04    71092.43   2744.02 o 
  -3  17   4   259966.52   242466.02   9966.06 o 
  -2  17   4     2725.48     3422.12    534.04 o 
  -1  17   4    11007.00    11606.65    542.70 o 
   0  17   4    23931.61    22884.71    893.15 o 
   1  17   4     9739.31    10179.53    484.61 o 
   2  17   4     2453.54     2414.88    388.20 o 
   3  17   4   252418.66   218981.81   6889.83 o 
   4  17   4    72041.45    61293.01   2138.65 o 
   5  17   4    21813.00    18325.18   1329.71 o 
   6  17   4     3278.49     2892.20    487.12 o 
   7  17   4    53191.46    46325.24   2285.12 o 
   8  17   4     5017.79     5162.04    529.34 o 
   9  17   4    42557.72    38222.47   1863.93 o 
  10  17   4     8773.73     8317.71    591.28 o 
  11  17   4    29034.89    27653.35    980.11 o 
  12  17   4     7024.59     7027.54    536.06 o 
  13  17   4     5570.64     5710.87    491.66 o 
  14  17   4     3284.25     3129.40    457.79 o 
 -13  18   4    13259.47    13467.05    946.11 o 
 -12  18   4     9161.62     8471.05    782.44 o 
 -11  18   4     5886.35     5563.32    934.94 o 
 -10  18   4      102.65     -313.94    578.92 o 
  -9  18   4    74334.13    65423.48   3508.53 o 
  -8  18   4     3177.54     2423.22    695.55 o 
  -7  18   4      667.28      142.27    535.99 o 
  -6  18   4    24442.91    22426.83    855.19 o 
  -5  18   4   161057.64   143356.42   5006.93 o 
  -4  18   4     6527.28     6538.29    691.42 o 
  -3  18   4   143046.39   134018.97   6270.91 o 
  -2  18   4   189611.88   180967.84   6709.55 o 
  -1  18   4    27409.74    26906.21    939.59 o 
   0  18   4     6012.70     5906.94    436.86 o 
   1  18   4    28210.32    28790.77   1228.12 o 
   2  18   4   176779.77   156471.52   5423.25 o 
   3  18   4   138406.70   120604.41   3574.74 o 
   4  18   4     6343.84     6029.00    424.36 o 
   5  18   4   166989.80   145265.64   7505.39 o 
   6  18   4    25952.92    22738.18   1611.10 o 
   7  18   4      248.57      557.07    432.90 o 
   8  18   4     2671.23     2503.75    469.53 o 
   9  18   4    75658.91    67231.40   3582.36 o 
  10  18   4       83.45       32.98    425.93 o 
  11  18   4     6918.74     7019.06    570.80 o 
  12  18   4    10219.41    10151.43    610.45 o 
  13  18   4    12707.79    13282.32    672.53 o 
 -13  19   4    12229.89    13045.45   1190.97 o 
 -12  19   4    24814.79    24963.63   1994.83 o 
 -11  19   4    52683.86    47989.31   1418.49 o 
 -10  19   4    10488.34     9333.72    825.90 o 
  -9  19   4       67.09       79.95    585.47 o 
  -8  19   4    15098.18    11831.60    913.84 o 
  -7  19   4     2622.18     2078.85    604.28 o 
  -6  19   4   142285.78   124926.02   3525.11 o 
  -5  19   4    46357.63    42111.69   1879.05 o 
  -4  19   4      100.29      806.34    440.48 o 
  -3  19   4    41070.70    38841.43   2081.85 o 
  -2  19   4     3497.99     4478.06    596.86 o 
  -1  19   4   103922.45    93777.78   2811.53 o 
   0  19   4    29328.18    28707.80   1267.34 o 
   1  19   4    99917.21    91627.31   3017.32 o 
   2  19   4     4079.41     4223.88    416.40 o 
   3  19   4    38817.39    33343.48   1516.88 o 
   4  19   4      104.50      324.26    328.13 o 
   5  19   4    46971.91    40434.95   2684.97 o 
   6  19   4   145335.72   123325.44   9767.82 o 
   7  19   4     1904.08     1790.51    478.67 o 
   8  19   4    16356.81    13562.55   1179.69 o 
   9  19   4      103.85     -188.61    430.76 o 
  10  19   4    11189.29    10137.33    619.47 o 
  11  19   4    53787.61    50260.67   2548.09 o 
  12  19   4    27145.12    27938.07    879.43 o 
  13  19   4    12659.78    13899.78    721.90 o 
 -12  20   4    63049.43    59064.61   2953.52 o 
 -11  20   4    17712.68    18006.01   1021.09 o 
 -10  20   4    15814.19    13781.33   1135.46 o 
  -9  20   4      781.23      662.02    646.13 o 
  -8  20   4    50580.52    42302.61   2815.11 o 
  -7  20   4    15592.57    12845.99   1801.84 o 
  -6  20   4    11443.00    10694.61    638.24 o 
  -5  20   4     2858.79     3026.53    488.89 o 
  -4  20   4     9824.73     9451.65    934.82 o 
  -3  20   4     3135.02     3039.42    471.44 o 
  -2  20   4    18585.76    18122.77   1327.68 o 
  -1  20   4    23149.34    20915.89   1153.64 o 
   0  20   4   102711.30    93238.88   3561.90 o 
   1  20   4    23369.94    21243.04   1385.34 o 
   2  20   4    17543.36    15962.60    763.70 o 
   3  20   4     3204.81     3084.70    391.63 o 
   4  20   4    10361.13     9453.00    615.18 o 
   5  20   4     2994.87     2326.86    475.18 o 
   6  20   4    11661.25    10789.93   1200.60 o 
   7  20   4    15599.85    14115.89    822.19 o 
   8  20   4    48387.85    42848.38   2822.03 o 
   9  20   4      807.31      619.24    447.78 o 
  10  20   4    15903.32    13611.85   1128.67 o 
  11  20   4    17462.68    18144.13    821.22 o 
  12  20   4    62700.36    65239.13   1903.96 o 
 -12  21   4     1560.04     1059.45    536.16 o 
 -11  21   4    12828.73    11047.10    768.11 o 
 -10  21   4     2600.11     2438.71    593.56 o 
  -9  21   4     9307.29     7475.22    708.80 o 
  -8  21   4    13617.08    12413.97    986.67 o 
  -7  21   4    30019.31    24657.99   2228.86 o 
  -6  21   4    27552.63    24719.89   1326.04 o 
  -5  21   4    54373.65    48383.33   2565.87 o 
  -4  21   4    10788.73     9732.49    721.35 o 
  -3  21   4    14673.49    13578.05    737.03 o 
  -2  21   4    10822.87    10263.20    828.03 o 
  -1  21   4    66458.85    57965.80   3207.13 o 
   0  21   4    15605.90    14344.10    703.54 o 
   1  21   4    64659.36    57592.24   2695.48 o 
   2  21   4     9982.24     9055.21    617.75 o 
   3  21   4    14158.28    12327.30    606.22 o 
   4  21   4     8763.13     8586.41    611.15 o 
   5  21   4    50683.79    43801.50   1695.14 o 
   6  21   4    27071.91    25024.58   1663.05 o 
   7  21   4    30560.98    27679.50    940.65 o 
   8  21   4    13325.02    12519.22    758.71 o 
   9  21   4     8339.40     8648.26    638.24 o 
  10  21   4     3159.53     3251.22    529.73 o 
  11  21   4    11619.41    11748.81    840.89 o 
  12  21   4     1431.04     1219.40    462.59 o 
 -11  22   4     3150.63     2896.53    609.62 o 
 -10  22   4     9999.02     9053.27    733.43 o 
  -9  22   4     8305.26     6377.51    705.66 o 
  -8  22   4     1064.67      140.54    571.87 o 
  -7  22   4    19582.49    15941.08    950.79 o 
  -6  22   4    13200.02    11925.95    984.80 o 
  -5  22   4    29831.16    27069.43   1626.51 o 
  -4  22   4    24093.83    22257.25   1374.66 o 
  -3  22   4     4206.03     4362.24    513.23 o 
  -2  22   4    41766.14    36814.81   2366.26 o 
  -1  22   4   104929.10    90820.84   5310.52 o 
   0  22   4    10918.46    11137.41    885.73 o 
   1  22   4   100495.67    87215.98   3219.39 o 
   2  22   4    40644.04    35148.34   1676.33 o 
   3  22   4     4742.17     4949.56    591.61 o 
   4  22   4    22503.40    20338.24    792.27 o 
   5  22   4    29261.54    26407.27    918.37 o 
   6  22   4    12762.01    11583.69   1085.84 o 
   7  22   4    17919.24    17403.18    811.74 o 
   8  22   4     1120.11     1569.48    496.38 o 
   9  22   4     8507.60     8929.11    674.00 o 
  10  22   4    10629.02    10423.80    694.60 o 
  11  22   4     3145.40     2920.26    548.03 o 
 -10  23   4    38086.96    34320.20   1668.23 o 
  -9  23   4    24752.76    22181.54   1528.21 o 
  -8  23   4    34331.88    29186.63   1616.68 o 
  -7  23   4     7826.69     7045.74    776.62 o 
  -6  23   4    10139.83     7853.55    834.50 o 
  -5  23   4     3680.83     3369.02    481.83 o 
  -4  23   4    18330.93    17960.11   1220.05 o 
  -3  23   4    19201.79    17926.37   1701.18 o 
  -2  23   4    65564.35    58139.59   3789.25 o 
  -1  23   4    10767.35    10339.18    860.64 o 
   0  23   4     1549.98     2251.04    481.62 o 
   1  23   4    11318.60    10457.31    812.81 o 
   2  23   4    66093.49    57494.74   2104.40 o 
   3  23   4    20164.10    18154.14    872.91 o 
   4  23   4    17854.67    16890.71   1053.22 o 
   5  23   4     3320.33     3533.50    541.30 o 
   6  23   4    11536.81     9953.40    709.14 o 
   7  23   4     8088.11     7837.70    632.87 o 
   8  23   4    34268.50    32373.85   1010.65 o 
   9  23   4    25243.82    25219.55    982.64 o 
  10  23   4    38377.14    37180.07   1109.98 o 
  -9  24   4    10740.75     9899.11    799.30 o 
  -8  24   4    28679.75    26227.12   1158.10 o 
  -7  24   4    18808.15    16916.00   1365.16 o 
  -6  24   4       20.80     -552.53    599.52 o 
  -5  24   4    11761.86    11015.45    701.14 o 
  -4  24   4    22698.60    22049.30   1415.23 o 
  -3  24   4    35957.98    33706.88   2753.13 o 
  -2  24   4     1662.51     1736.53    483.29 o 
  -1  24   4     2307.90     2911.93    499.86 o 
   0  24   4      677.63      657.70    428.36 o 
   1  24   4     2023.20     2483.27    490.63 o 
   2  24   4     1200.11     1890.82    483.45 o 
   3  24   4    36434.53    30648.89    901.39 o 
   4  24   4    22903.28    22329.17   2488.95 o 
   5  24   4    12953.34    13222.86   1008.23 o 
   6  24   4       20.22      145.05    465.89 o 
   7  24   4    18626.02    18332.53   1266.57 o 
   8  24   4    28996.05    29283.15   1759.12 o 
   9  24   4    11358.21    10892.62    735.58 o 
  -9  25   4    22459.96    22097.19   1409.90 o 
  -8  25   4     6996.92     6671.50    785.79 o 
  -7  25   4     6273.69     7356.63    785.69 o 
  -6  25   4    10039.42     9856.65   1898.92 o 
  -5  25   4    13394.22    12531.04   1381.36 o 
  -4  25   4     4039.85     3619.59    573.41 o 
  -3  25   4     9514.47     9483.01    829.77 o 
  -2  25   4     2579.30     2487.70    507.88 o 
  -1  25   4    18002.16    16281.88   1258.48 o 
   0  25   4    32090.34    29218.79   1867.51 o 
   1  25   4    16995.22    15047.09    738.57 o 
   2  25   4     2817.48     2243.12    484.16 o 
   3  25   4     9022.76     8348.25    749.35 o 
   4  25   4     4084.16     3796.74    801.07 o 
   5  25   4    13435.31    13332.01   1019.51 o 
   6  25   4    10198.98    10215.76    894.05 o 
   7  25   4     5796.57     6403.55   1041.52 o 
   8  25   4     6555.12     6986.86    639.85 o 
   9  25   4    22498.84    22824.62   1175.66 o 
  -7  26   4     6663.78     6613.85    919.11 o 
  -6  26   4    12007.02    11163.25   1122.92 o 
  -5  26   4    10070.57     9796.66    998.42 o 
  -4  26   4    18913.41    20386.17   1637.06 o 
  -3  26   4     7654.19     6839.53    621.73 o 
  -2  26   4    11331.71    11325.66    796.20 o 
  -1  26   4    12057.49    11573.33    720.43 o 
   0  26   4    30406.17    28750.89   1757.92 o 
   1  26   4    11742.32    10748.45    743.90 o 
   2  26   4    11451.32    10725.54    724.64 o 
   3  26   4     7541.88     6711.11    799.75 o 
   4  26   4    19509.46    19239.09   1085.10 o 
   5  26   4     9782.35    10539.18    925.98 o 
   6  26   4    11983.99    12381.35   1509.31 o 
   7  26   4     6674.10     6869.01   1368.04 o 
  -6  27   4    18150.73    17482.33   1320.14 o 
  -5  27   4    16744.70    18098.35   1974.49 o 
  -4  27   4    19307.91    20171.96   1055.95 o 
  -3  27   4     4841.83     5197.80    598.30 o 
  -2  27   4     6290.56     6408.80    605.01 o 
  -1  27   4     2260.68     2755.41    518.33 o 
   0  27   4     1053.07      845.53    479.93 o 
   1  27   4     2447.73     2435.36    486.95 o 
   2  27   4     6186.92     5455.47    563.85 o 
   3  27   4     3760.95     4156.87    732.10 o 
   4  27   4    20204.18    19185.67   1372.09 o 
   5  27   4    15973.92    17062.25   1104.99 o 
   6  27   4    17622.05    20025.28   2015.95 o 
  -4  28   4     8862.94    10008.46    861.84 o 
  -3  28   4    41787.14    43937.12   1888.72 o 
  -2  28   4     6944.29     7404.35    829.17 o 
  -1  28   4     9240.11     9503.02    638.61 o 
   0  28   4     3011.04     2829.20    570.17 o 
   1  28   4     9693.96     9749.10    634.34 o 
   2  28   4     7159.30     7925.55    633.86 o 
   3  28   4    42824.24    43637.00   3118.05 o 
   4  28   4     9120.87     8537.53    837.11 o 
  -2  29   4     7597.98     8438.38    641.79 o 
  -1  29   4    11786.42    11836.44    687.96 o 
   0  29   4       21.62     -417.90    458.08 o 
   1  29   4    12303.63    13181.60    710.55 o 
   2  29   4     7907.73     9296.25   1177.09 o 
   1   0   5    59646.50    80423.31   1734.50 o 
   2   0   5  1243837.25  1443598.62  24533.22 o 
   3   0   5   819040.94   922690.06  18508.17 o 
   4   0   5    51329.92    58244.30    910.22 o 
   5   0   5    10251.01    11706.69    689.72 o 
   6   0   5    12929.03    13876.71    888.97 o 
   7   0   5     2320.84     3123.09    386.42 o 
   8   0   5     2376.22     2062.61    548.93 o 
   9   0   5    43546.03    39067.21   3243.59 o 
  10   0   5     9059.30     8571.73    923.21 o 
  11   0   5    44427.97    36215.77   2528.98 o 
  12   0   5    68719.74    60937.07   2606.33 o 
  13   0   5     2074.20     2338.95    504.50 o 
  14   0   5    17033.49    17000.89    854.07 o 
  15   0   5     1477.93     1271.18    528.52 o 
  16   0   5     4719.08     4636.34    588.26 o 
  17   0   5     4395.60     5539.77    627.32 o 
 -17   1   5     5709.77     7097.83    668.07 o 
 -16   1   5    16815.70    17232.34    882.05 o 
 -15   1   5    45461.95    44227.62   1169.58 o 
 -14   1   5     2669.43     2854.74    564.66 o 
 -13   1   5    13174.72    11647.21    694.03 o 
 -12   1   5    32167.88    27217.59   1464.78 o 
 -11   1   5   130489.44   111449.28   7000.14 o 
 -10   1   5   200017.67   182924.02   8427.41 o 
  -9   1   5   101076.55    92697.61   6909.22 o 
  -8   1   5       25.24      240.54    296.89 o 
  -7   1   5    87217.91    89320.23   1749.47 o 
  -6   1   5   280003.41   296816.25   2708.88 o 
  -5   1   5   110784.11   123961.40   1086.66 o 
  -4   1   5   105051.90   113502.90   1991.82 o 
  -3   1   5   410616.84   477383.28   6812.36 o 
  -2   1   5   460262.94   562327.62   8459.92 o 
  -1   1   5    55306.66    65782.35    776.94 o 
   0   1   5   280588.47   339745.31   6587.51 o 
   1   1   5    54709.21    65023.05   2159.53 o 
   2   1   5   448699.31   529815.31   5758.03 o 
   3   1   5   418399.38   484103.03  10291.79 o 
   4   1   5   109378.12   121731.31   1139.99 o 
   5   1   5   107409.01   118950.25   1545.24 o 
   6   1   5   284864.19   300231.06   4739.79 o 
   7   1   5    89616.20    92513.65   2985.89 o 
   8   1   5        4.59      145.44    327.32 o 
   9   1   5   100723.23    91175.56   6839.59 o 
  10   1   5   195075.31   173219.27   9643.89 o 
  11   1   5   133855.19   119420.03   5012.21 o 
  12   1   5    32809.44    29997.09   1118.03 o 
  13   1   5    14055.87    13010.67    635.15 o 
  14   1   5     2170.14     2143.45    544.73 o 
  15   1   5    45106.16    43906.55   1137.13 o 
  16   1   5    18000.08    18760.20   1137.25 o 
  17   1   5     5555.53     5927.17    639.09 o 
 -17   2   5     8359.57     9768.65    707.39 o 
 -16   2   5     1851.43     2877.08    570.91 o 
 -15   2   5    33320.05    33615.86   1048.45 o 
 -14   2   5     3209.09     3686.75    530.59 o 
 -13   2   5    27276.99    25134.65    951.44 o 
 -12   2   5    38445.87    36740.10   1745.02 o 
 -11   2   5   182145.58   153566.62  10736.45 o 
 -10   2   5       21.52      146.91    455.85 o 
  -9   2   5    13376.87    12539.61   1221.83 o 
  -8   2   5     1443.92     1763.50    514.95 o 
  -7   2   5   232897.78   231012.27   3293.77 o 
  -6   2   5    48573.96    51157.97    719.74 o 
  -5   2   5    35664.09    39709.72    629.06 o 
  -4   2   5    12048.88    13077.04    448.10 o 
  -3   2   5   102504.39   122298.70   2473.34 o 
  -1   2   5   129400.64   155246.69   2220.79 o 
   0   2   5   436602.97   485040.84  20763.17 o 
   1   2   5   131274.34   153959.33   7155.25 o 
   2   2   5   457853.53   525400.25  22169.08 o 
   3   2   5   104219.23   122080.53   2522.84 o 
   4   2   5    16639.79    18037.52    589.02 o 
   5   2   5    29261.66    33211.99   1118.44 o 
   6   2   5    41580.32    42594.40   1273.80 o 
   7   2   5   241081.91   229674.83  12938.67 o 
   8   2   5     1658.91     1294.50    463.81 o 
   9   2   5    14998.54    14239.23   1205.71 o 
  10   2   5      310.17      725.35    370.12 o 
  11   2   5   179385.34   161395.70   4721.32 o 
  12   2   5    37578.94    35298.51   1545.98 o 
  13   2   5    28912.21    26655.48    873.57 o 
  14   2   5     2838.80     3030.37    565.63 o 
  15   2   5    36374.88    35168.44   1363.93 o 
  16   2   5     1743.95     2487.59    571.06 o 
  17   2   5     9115.72    10256.47    752.08 o 
 -17   3   5    27861.30    30545.09   1027.10 o 
 -16   3   5     7309.71     7805.07    673.48 o 
 -15   3   5     3632.74     4881.60    589.60 o 
 -14   3   5    26894.37    25683.98   1009.40 o 
 -13   3   5    44687.47    43290.09   1137.26 o 
 -12   3   5    69187.33    61878.95   2599.91 o 
 -11   3   5    79948.18    66920.23   5830.41 o 
 -10   3   5    33792.79    28634.88   2988.85 o 
  -9   3   5    28220.39    26151.46    646.87 o 
  -8   3   5   171728.47   173511.75   3209.40 o 
  -7   3   5   431867.75   451591.41   5254.04 o 
  -6   3   5   468725.16   500860.72  10550.51 o 
  -5   3   5    37253.20    42872.79   1831.81 o 
  -4   3   5     8194.96    10229.69    540.77 o 
  -3   3   5    43961.62    48845.96    741.83 o 
  -2   3   5   452847.66   522376.81   7119.71 o 
  -1   3   5   113452.27   131021.84   2478.01 o 
   0   3   5    80442.74    86623.58   7064.86 o 
   1   3   5   116668.70   141249.67   2720.73 o 
   2   3   5   441396.28   525024.81  18733.95 o 
   3   3   5    48320.57    53811.65   1919.56 o 
   4   3   5     3768.04     4339.46    371.58 o 
   5   3   5    32908.13    34914.88    781.99 o 
   6   3   5   474760.69   490810.84  14041.35 o 
   7   3   5   440994.12   410475.81  36419.97 o 
   8   3   5   169832.56   157740.59  10879.87 o 
   9   3   5    29996.97    27729.01   2240.70 o 
  10   3   5    36331.71    34133.76   1576.11 o 
  11   3   5    80165.42    75506.17   2173.68 o 
  12   3   5    73820.28    70012.59   1781.86 o 
  13   3   5    45429.92    41969.41    990.70 o 
  14   3   5    27073.60    25957.88    820.97 o 
  15   3   5     3596.47     4089.24    878.88 o 
  16   3   5     7403.09     7586.53    681.26 o 
  17   3   5    28495.71    30877.44   1342.09 o 
 -17   4   5     1583.65     1940.01    553.34 o 
 -16   4   5    19177.36    20836.90    937.01 o 
 -15   4   5    17053.16    16934.95    872.60 o 
 -14   4   5    65235.30    62635.33   1219.08 o 
 -13   4   5     1257.97     1221.88    488.55 o 
 -12   4   5    23335.58    19996.04    882.50 o 
 -11   4   5    21020.88    18223.97   1258.68 o 
 -10   4   5    44669.78    38327.10   3630.65 o 
  -9   4   5    11704.51    11245.83    706.52 o 
  -8   4   5   118360.27   115919.02   1560.30 o 
  -7   4   5    99138.07    99950.38   1414.90 o 
  -6   4   5   169851.06   178559.84   2426.50 o 
  -5   4   5    42809.26    46993.83    925.58 o 
  -4   4   5    22372.26    26892.30    689.64 o 
  -3   4   5   129605.78   145865.84   2720.67 o 
  -2   4   5   603802.56   693407.19   6993.62 o 
  -1   4   5   522598.84   582121.44  21685.91 o 
   0   4   5    45261.89    50658.71   2730.52 o 
   1   4   5   537828.19   619776.56  21456.17 o 
   2   4   5   563946.69   657951.50  10410.15 o 
   3   4   5   132298.66   144019.47   4768.05 o 
   4   4   5    19290.81    20806.30    719.06 o 
   5   4   5    50603.64    55003.88   2196.66 o 
   6   4   5   174053.62   169798.97  11584.70 o 
   7   4   5    92681.51    89145.67   6825.50 o 
   8   4   5   125833.40   117580.02   7686.35 o 
   9   4   5    10645.90    10191.04    519.92 o 
  10   4   5    41777.77    39556.66   1315.96 o 
  11   4   5    22775.53    20710.74    802.97 o 
  12   4   5    24313.74    21553.58    930.57 o 
  13   4   5     1201.79     1023.61    467.92 o 
  14   4   5    68862.29    65994.12   1445.75 o 
  15   4   5    17245.69    17413.46    887.45 o 
  16   4   5    18279.95    20676.29   1020.90 o 
  17   4   5     1628.31     1943.35    570.21 o 
 -17   5   5    24518.38    28532.68   1137.65 o 
 -16   5   5    28417.16    30715.22   1051.60 o 
 -15   5   5     5517.76     5925.68    635.77 o 
 -14   5   5    23530.27    22513.41    872.55 o 
 -13   5   5    19016.05    17472.73    809.49 o 
 -12   5   5     7880.12     7487.42    627.35 o 
 -11   5   5    12779.54    10768.21    932.15 o 
 -10   5   5    92307.95    80926.36   3851.79 o 
  -9   5   5     3511.70     3480.57    555.74 o 
  -8   5   5    32437.93    30836.03    948.94 o 
  -7   5   5   243258.55   242307.81   2077.28 o 
  -6   5   5    69850.73    71781.36   1165.82 o 
  -5   5   5   123735.15   127985.70   2393.90 o 
  -4   5   5    79100.30    80316.72   5126.38 o 
  -3   5   5    20522.46    25218.94    779.12 o 
  -2   5   5   536867.19   611435.06   7037.06 o 
  -1   5   5    37140.71    41391.77   2607.33 o 
   0   5   5     5897.84    11532.70    844.40 o 
   1   5   5    42051.41    47922.66   3256.19 o 
   2   5   5   528789.25   625967.12  48194.03 o 
   3   5   5    23987.51    28252.14   1010.63 o 
   4   5   5    81706.45    87734.30   3925.40 o 
   5   5   5   135363.16   129141.12   9750.64 o 
   6   5   5    71555.35    71977.49   5602.65 o 
   7   5   5   246636.67   244113.19   8427.13 o 
   8   5   5    32242.37    30608.26   1473.97 o 
   9   5   5     3700.16     3556.65    426.27 o 
  10   5   5    93128.88    84706.34   2266.40 o 
  11   5   5    12389.74    11173.65    458.54 o 
  12   5   5     9383.69     9094.60    551.20 o 
  13   5   5    18539.50    17890.20    797.89 o 
  14   5   5    23017.20    23800.47    839.21 o 
  15   5   5     6117.44     6834.18    550.65 o 
  16   5   5    27926.02    30556.92   1120.71 o 
  17   5   5    24571.25    26920.11   1118.62 o 
 -17   6   5    19361.25    23073.44   1527.97 o 
 -16   6   5    18719.04    20780.02   1071.79 o 
 -15   6   5    44580.04    45361.70   1099.15 o 
 -14   6   5     8251.11     7990.42    626.92 o 
 -13   6   5     1736.68     1766.58    517.01 o 
 -12   6   5     1279.22     1284.78    513.49 o 
 -11   6   5    60110.40    55410.18   2249.23 o 
 -10   6   5    42023.12    37918.98   1076.54 o 
  -9   6   5    21039.62    19431.63    877.47 o 
  -8   6   5    88522.15    85414.16   1368.56 o 
  -7   6   5   197450.59   198179.95   3100.60 o 
  -6   6   5    36545.98    37669.82    932.28 o 
  -5   6   5   138050.48   148897.84   2173.11 o 
  -4   6   5   183857.02   197701.27   4034.30 o 
  -3   6   5    84681.27    85532.41   5506.58 o 
  -2   6   5   203495.45   207691.64  12039.76 o 
  -1   6   5    32699.95    39349.72   3084.76 o 
   0   6   5      685.93     1660.32    415.86 o 
   1   6   5    31546.95    35855.91   2852.45 o 
   2   6   5   205700.66   216739.70  17951.21 o 
   3   6   5    93981.44   100134.86   4546.49 o 
   4   6   5   192271.25   198022.02   9485.35 o 
   5   6   5   143353.17   151330.75   3307.29 o 
   6   6   5    35621.82    35298.29   2709.82 o 
   7   6   5   199201.19   189652.50  10214.07 o 
   8   6   5    82220.41    77297.55   3777.24 o 
   9   6   5    19178.32    18843.75    593.93 o 
  10   6   5    39124.77    36087.75    810.13 o 
  11   6   5    54155.91    50933.90   1012.07 o 
  12   6   5     2001.87     2434.86    320.26 o 
  13   6   5     1693.98     2146.93    413.33 o 
  14   6   5     7369.11     8020.93    634.49 o 
  15   6   5    45994.84    47286.82   1091.07 o 
  16   6   5    19305.95    21186.74   1149.38 o 
  17   6   5    17547.04    19847.89   1077.00 o 
 -16   7   5    38096.38    43685.41   1357.32 o 
 -15   7   5     9145.14     9380.89    762.63 o 
 -14   7   5    21481.49    21993.06    877.59 o 
 -13   7   5    86596.28    83132.37   3394.07 o 
 -12   7   5    15260.53    13866.78    811.91 o 
 -11   7   5     1566.72     1676.65    512.00 o 
 -10   7   5    21417.25    20526.29    877.27 o 
  -9   7   5   120165.49   114026.34   2170.51 o 
  -8   7   5   221224.58   213191.73   4817.86 o 
  -7   7   5    36425.77    37335.85    961.95 o 
  -6   7   5   101643.01   104602.92   2089.12 o 
  -5   7   5    24911.53    25655.13    810.94 o 
  -4   7   5   126849.67   132872.89   2075.50 o 
  -3   7   5    76834.12    82554.23   1676.86 o 
  -2   7   5   423849.41   438753.38  19679.74 o 
  -1   7   5    48469.52    51416.36   3875.97 o 
   0   7   5     1913.30     3072.83    662.74 o 
   1   7   5    51722.40    54334.26   5889.04 o 
   2   7   5   419902.84   408338.84  51104.84 o 
   3   7   5    70936.20    70162.21   3998.63 o 
   4   7   5   125037.73   119368.94   7985.38 o 
   5   7   5    21607.81    20398.07   1521.50 o 
   6   7   5   103411.21   100660.79   5781.45 o 
   7   7   5    35271.04    35249.63   1831.78 o 
   8   7   5   214851.80   197877.97   8865.95 o 
   9   7   5   123829.91   114271.57   4471.82 o 
  10   7   5    20802.98    19355.62    757.72 o 
  11   7   5     1382.46     1678.85    328.61 o 
  12   7   5    13801.16    13892.18    529.82 o 
  13   7   5    86342.01    82830.38   1191.20 o 
  14   7   5    22532.94    22265.68    884.51 o 
  15   7   5     8393.35     8381.40    630.58 o 
  16   7   5    37434.14    40051.71   1800.27 o 
 -16   8   5     8483.95     9408.83    812.56 o 
 -15   8   5    36091.33    37613.64   1726.61 o 
 -14   8   5     4192.62     3660.54    619.81 o 
 -13   8   5      238.63     -162.29    483.09 o 
 -12   8   5    95145.32    91468.82   4984.27 o 
 -11   8   5    31304.82    29926.97   1948.62 o 
 -10   8   5    64081.35    59083.53   2430.44 o 
  -9   8   5      720.09      901.40    508.89 o 
  -8   8   5    23891.68    22938.71    865.94 o 
  -7   8   5   246024.36   241859.52   4328.49 o 
  -6   8   5   394235.53   382547.09   8107.47 o 
  -5   8   5    50522.46    54008.59   1746.65 o 
  -4   8   5    37792.01    40765.20   1018.36 o 
  -3   8   5    55095.36    56582.43   1680.25 o 
  -2   8   5   198396.36   211605.19   7564.14 o 
  -1   8   5    72068.55    79487.88   3929.17 o 
   0   8   5    50267.73    59111.83   1139.19 o 
   1   8   5    70648.29    73772.08   5534.18 o 
   2   8   5   202216.61   201071.09  25449.16 o 
   3   8   5    64751.59    63945.51   4914.45 o 
   4   8   5    42507.19    44959.36   2783.29 o 
   5   8   5    46722.48    47273.64   3144.64 o 
   6   8   5   388748.50   359528.50  16075.87 o 
   7   8   5   243940.66   225038.69   9179.01 o 
   8   8   5    22768.43    21031.21    948.12 o 
   9   8   5      978.88     1037.57    337.15 o 
  10   8   5    60133.84    56275.26   2385.73 o 
  11   8   5    30806.44    30423.34    692.48 o 
  12   8   5    97676.62    96642.81   2615.11 o 
  13   8   5      212.93      750.38    321.58 o 
  14   8   5     5034.76     4790.41    573.53 o 
  15   8   5    34715.82    36466.73   1098.92 o 
  16   8   5     7784.59     8968.77    637.91 o 
 -16   9   5     3062.53     3265.17    607.54 o 
 -15   9   5     7837.58     8055.58    730.78 o 
 -14   9   5    22910.32    22769.14   1064.90 o 
 -13   9   5    27459.36    25732.22   1208.32 o 
 -12   9   5    13244.55    12724.06    857.00 o 
 -11   9   5    32686.92    30796.15   1688.52 o 
 -10   9   5    67659.79    61805.87   2037.06 o 
  -9   9   5    29800.31    27113.78   1233.80 o 
  -8   9   5     2661.80     2401.64    506.43 o 
  -7   9   5   137570.53   133831.72   2432.20 o 
  -6   9   5   294419.62   286515.97   4977.20 o 
  -5   9   5    27015.37    27869.42    839.32 o 
  -4   9   5    25489.11    26881.48    750.15 o 
  -3   9   5    64124.12    65251.32   3154.98 o 
  -2   9   5    63011.31    65763.85   4015.73 o 
  -1   9   5   110822.53   123580.73   1598.13 o 
   0   9   5    92980.15    99232.75   5478.27 o 
   1   9   5   110540.67   117083.28   6307.13 o 
   2   9   5    63591.00    61088.62   4729.00 o 
   3   9   5    63419.68    56788.18   4437.71 o 
   4   9   5    26282.26    25784.14   1121.64 o 
   5   9   5    25506.13    25592.47   1118.56 o 
   6   9   5   293422.44   267728.88  14472.16 o 
   7   9   5   137640.08   129218.20   4595.04 o 
   8   9   5     3175.50     3226.76    452.33 o 
   9   9   5    32772.29    31083.81    789.52 o 
  10   9   5    65157.98    61105.18   1543.74 o 
  11   9   5    32268.31    31496.92    879.15 o 
  12   9   5    12606.29    12646.32    547.25 o 
  13   9   5    28612.43    27812.38    664.27 o 
  14   9   5    22361.12    22375.69    772.66 o 
  15   9   5     7425.70     7510.38    637.33 o 
  16   9   5     3706.59     4921.43    552.68 o 
 -16  10   5     3873.27     4860.36    707.82 o 
 -15  10   5    31261.47    32484.35   1129.77 o 
 -14  10   5     1986.26     2153.55    587.45 o 
 -13  10   5    13989.08    14103.84    899.13 o 
 -12  10   5    47877.16    45656.48   2049.25 o 
 -11  10   5    61672.10    57017.38   3268.58 o 
 -10  10   5    15339.70    14395.43    897.61 o 
  -9  10   5    67094.47    62643.62   1973.13 o 
  -8  10   5    34499.07    31656.95   1034.49 o 
  -7  10   5     4691.81     4363.50    497.52 o 
  -6  10   5   114913.11   109301.80   2763.17 o 
  -5  10   5    19726.96    20576.60   1046.29 o 
  -4  10   5   164799.44   172648.80   2081.53 o 
  -3  10   5   110327.84   117175.89   6080.72 o 
  -2  10   5    57817.16    63400.73   2567.00 o 
  -1  10   5   145169.81   156480.47   3295.87 o 
   0  10   5   351881.16   368268.34  11215.61 o 
   1  10   5   139801.95   145814.91   6147.94 o 
   2  10   5    56024.81    53710.66   3602.71 o 
   3  10   5   108070.64   100865.74   7537.72 o 
   4  10   5   161579.31   152132.52   7509.99 o 
   5  10   5    17598.83    17220.50    711.51 o 
   6  10   5   122274.12   109535.95   4329.03 o 
   7  10   5     4604.82     4931.78    593.83 o 
   8  10   5    26234.28    24240.11    938.01 o 
   9  10   5    65940.15    63298.45   1910.64 o 
  10  10   5    15590.86    15190.56    605.33 o 
  11  10   5    63104.45    60114.42   1366.72 o 
  12  10   5    45280.33    42897.54   1108.04 o 
  13  10   5    13731.67    14132.44    550.66 o 
  14  10   5     2114.61     2143.59    346.01 o 
  15  10   5    31741.21    34764.05   1045.06 o 
  16  10   5     4187.64     4876.17    580.46 o 
 -16  11   5    15517.01    16812.80    910.01 o 
 -15  11   5     7870.28     7805.83    737.38 o 
 -14  11   5     3444.89     3120.11    629.36 o 
 -13  11   5     1753.45     2175.11    622.48 o 
 -12  11   5    81420.33    77778.38   3858.78 o 
 -11  11   5    20562.00    19321.85   1586.46 o 
 -10  11   5     2562.84     2552.57    547.46 o 
  -9  11   5   108050.74   101145.77   3261.39 o 
  -8  11   5    25002.13    23267.85    830.05 o 
  -7  11   5    13477.77    13525.73    666.13 o 
  -6  11   5     7174.19     6961.99    529.36 o 
  -5  11   5    70590.05    73775.36   2836.71 o 
  -4  11   5   337828.81   339305.38  11058.29 o 
  -3  11   5    93260.42    97381.43   4006.56 o 
  -2  11   5   394543.66   407084.69  10168.52 o 
  -1  11   5     6031.23     6775.81    464.42 o 
   0  11   5    32717.81    33673.53   1076.72 o 
   1  11   5     8895.79     9114.24    905.17 o 
   2  11   5   387022.53   328526.91  25215.71 o 
   3  11   5    92504.98    87420.26   5497.12 o 
   4  11   5   332905.75   316582.72   7078.35 o 
   5  11   5    69186.60    65738.62   2878.52 o 
   6  11   5     8026.70     7592.83    523.96 o 
   7  11   5    16438.21    15506.81   1059.20 o 
   8  11   5    23922.87    20973.45   1235.72 o 
   9  11   5   103613.94    96037.31   2545.29 o 
  10  11   5     2268.21     2083.65    374.80 o 
  11  11   5    19509.05    18955.96    817.78 o 
  12  11   5    83451.41    81829.45   1097.56 o 
  13  11   5     2063.32     2084.44    378.17 o 
  14  11   5     3012.55     3215.49    380.81 o 
  15  11   5     7338.71     8313.18    678.66 o 
  16  11   5    16249.46    18021.54    844.26 o 
 -15  12   5      194.15      -58.51    498.69 o 
 -14  12   5    23998.06    25452.85   2125.32 o 
 -13  12   5    10260.79     9838.86   1195.29 o 
 -12  12   5     6666.02     6746.20    700.64 o 
 -11  12   5    40049.70    38660.29   1571.89 o 
 -10  12   5   139425.39   127925.53   8744.07 o 
  -9  12   5     6688.94     6593.64    676.81 o 
  -8  12   5   179212.09   167978.83   4458.56 o 
  -7  12   5    81568.20    76673.05   2095.89 o 
  -6  12   5    36161.38    34942.30   1071.77 o 
  -5  12   5   133949.66   127357.59   3096.08 o 
  -4  12   5    58728.01    57026.23   3139.48 o 
  -3  12   5   420380.97   412963.34  11631.73 o 
  -2  12   5   180583.16   187026.70   3779.80 o 
  -1  12   5     4730.16     5261.23    413.96 o 
   0  12   5    38552.32    37815.50   1541.68 o 
   1  12   5     5376.16     6653.35    736.13 o 
   2  12   5   186590.38   171739.59   6254.96 o 
   3  12   5   430591.75   387477.28  25069.60 o 
   4  12   5    61663.89    55936.52   2548.62 o 
   5  12   5   141851.77   126514.82   3981.50 o 
   6  12   5    38179.59    34743.29   1184.59 o 
   7  12   5    85095.16    76306.88   2462.16 o 
   8  12   5   181896.59   164269.81   4674.19 o 
   9  12   5     7858.02     7066.66    508.30 o 
  10  12   5   135563.39   125321.00   4024.47 o 
  11  12   5    37448.10    36599.67    996.03 o 
  12  12   5     7348.19     7526.55    522.52 o 
  13  12   5    10682.57    10243.68    523.63 o 
  14  12   5    23225.50    24579.26    677.18 o 
  15  12   5      221.89      352.60    364.85 o 
 -15  13   5     7323.40     7539.54    737.97 o 
 -14  13   5     3482.10     3254.03    645.59 o 
 -13  13   5     2141.79     2150.85    640.57 o 
 -12  13   5     1209.48     1275.82    598.06 o 
 -11  13   5   125283.85   119030.97   8226.01 o 
 -10  13   5    54136.39    47071.50   2113.72 o 
  -9  13   5     2838.74     2593.40    566.55 o 
  -8  13   5    17274.26    17374.42    993.21 o 
  -7  13   5     9851.53     9132.92    517.69 o 
  -6  13   5     5005.27     4763.48    413.56 o 
  -5  13   5     6207.97     6191.79    426.33 o 
  -4  13   5    10830.62    11331.75    673.83 o 
  -3  13   5    15393.20    15824.63    578.82 o 
  -2  13   5    49178.44    49798.34   1572.74 o 
  -1  13   5    36186.69    35382.72   1319.95 o 
   0  13   5    29985.76    27893.67    836.84 o 
   1  13   5    34377.26    32920.70   1670.64 o 
   2  13   5    45183.04    44498.91   1732.70 o 
   3  13   5    14179.37    13690.58   1230.90 o 
   4  13   5    12128.62    11468.59    817.38 o 
   5  13   5     4549.83     4669.00    481.94 o 
   6  13   5     4753.71     4645.19    393.14 o 
   7  13   5     9858.85     8897.98    712.34 o 
   8  13   5    16069.36    14372.23    915.94 o 
   9  13   5     3238.90     3061.21    424.14 o 
  10  13   5    53980.43    48861.22   1367.69 o 
  11  13   5   127773.26   123020.02   3188.77 o 
  12  13   5     1694.10     1704.90    377.05 o 
  13  13   5     2302.15     2639.31    375.12 o 
  14  13   5     3695.38     4080.91    413.89 o 
  15  13   5     6941.95     7707.63    479.98 o 
 -15  14   5     1021.67      942.28    567.95 o 
 -14  14   5     1379.38     1237.58    568.77 o 
 -13  14   5    27252.31    26830.54   1382.67 o 
 -12  14   5    20831.88    20374.28   1082.70 o 
 -11  14   5    18253.79    17786.76   1601.96 o 
 -10  14   5    30139.69    28040.93   1785.99 o 
  -9  14   5     3882.10     3741.94    714.92 o 
  -8  14   5    89753.77    83774.57   3023.71 o 
  -7  14   5    95730.92    88248.78   2601.62 o 
  -6  14   5    15837.62    14861.11    708.44 o 
  -5  14   5    32265.58    28959.34    740.55 o 
  -4  14   5   149098.03   137906.55   4259.81 o 
  -3  14   5    10247.57    10335.30    603.41 o 
  -2  14   5    92837.95    89327.81   3007.82 o 
  -1  14   5    50323.73    48623.87   1852.63 o 
   0  14   5      541.26     1278.06    342.43 o 
   1  14   5    49495.23    47592.00   1447.45 o 
   2  14   5    89798.51    84716.62   2560.00 o 
   3  14   5     6980.39     7528.24    888.94 o 
   4  14   5   153481.81   133448.17   7362.90 o 
   5  14   5    36316.44    31910.05   2007.88 o 
   6  14   5    14022.52    12757.60    784.16 o 
   7  14   5   102514.29    91549.44   4255.03 o 
   8  14   5    86787.17    79026.81   2852.13 o 
   9  14   5     3475.10     3638.31    448.27 o 
  10  14   5    29683.21    28805.46   1249.95 o 
  11  14   5    19879.49    18724.25    806.54 o 
  12  14   5    21900.30    22021.77   1205.16 o 
  13  14   5    28882.54    29214.06    753.04 o 
  14  14   5     1370.88     1590.00    370.40 o 
  15  14   5     1159.30     1472.31    363.05 o 
 -14  15   5    24466.41    25031.07   1458.97 o 
 -13  15   5    17844.94    16565.60   1132.98 o 
 -12  15   5    11508.55    12168.23   1226.93 o 
 -11  15   5    23409.86    21250.76   1047.90 o 
 -10  15   5     6685.32     6078.96    740.79 o 
  -9  15   5    28769.48    25588.81   1647.13 o 
  -8  15   5    55530.63    50821.38   2276.53 o 
  -7  15   5     3196.33     3720.46    463.12 o 
  -6  15   5    25379.75    22484.80    886.19 o 
  -5  15   5    64092.34    59766.77   2006.59 o 
  -4  15   5    14551.44    13650.44    602.61 o 
  -3  15   5    43684.27    41611.00   2011.69 o 
  -2  15   5    50943.16    50905.34   1461.88 o 
  -1  15   5   100830.73    96775.77   3290.49 o 
   0  15   5   611520.44   543515.38  17784.43 o 
   1  15   5    95711.68    89447.49   3249.85 o 
   2  15   5    46978.75    42793.05   1162.58 o 
   3  15   5    43381.32    39709.15   1502.22 o 
   4  15   5    10747.28     9796.10    873.93 o 
   5  15   5    54878.68    48665.82   2894.00 o 
   6  15   5    23459.06    21096.40   1507.29 o 
   7  15   5     4628.60     4483.39    482.66 o 
   8  15   5    56488.33    53320.49   2508.15 o 
   9  15   5    31357.64    28966.13   1721.82 o 
  10  15   5     6666.44     6302.55    590.42 o 
  11  15   5    23106.84    21769.07    728.13 o 
  12  15   5    11410.42    11476.76    582.01 o 
  13  15   5    19012.37    18514.06    707.72 o 
  14  15   5    25034.85    25203.60    724.56 o 
 -14  16   5     8834.62    10144.64   1035.90 o 
 -13  16   5    10248.51    10458.91    881.43 o 
 -12  16   5     9690.03     9449.27    919.17 o 
 -11  16   5     3786.93     3952.42    776.98 o 
 -10  16   5     6599.66     6238.06    736.17 o 
  -9  16   5    18021.96    15898.30    999.62 o 
  -8  16   5    46733.25    41683.47   1317.18 o 
  -7  16   5    90658.88    79815.10   3041.37 o 
  -6  16   5    64828.03    59354.13   1855.74 o 
  -5  16   5    22962.69    21652.95   1046.66 o 
  -4  16   5    83632.77    80913.09   2182.51 o 
  -3  16   5   110334.93   102306.73   3798.97 o 
  -2  16   5    38807.38    36157.92   1564.27 o 
  -1  16   5   251895.17   236485.48   7419.19 o 
   0  16   5    23958.40    22798.04    733.28 o 
   1  16   5   245837.23   225409.66   9006.46 o 
   2  16   5    36047.38    32066.96   1190.74 o 
   3  16   5   107969.16    90015.86   3766.00 o 
   4  16   5    84810.42    76545.24   3933.22 o 
   5  16   5    23356.30    21533.41   1286.94 o 
   6  16   5    66454.34    58381.43   2909.15 o 
   7  16   5    89778.16    80948.50   3241.20 o 
   8  16   5    46366.48    41780.01   2295.12 o 
   9  16   5    18305.40    16007.63   1147.72 o 
  10  16   5     7203.10     6725.05    581.23 o 
  11  16   5     3370.62     3562.44    467.17 o 
  12  16   5     9635.30     9870.53    582.06 o 
  13  16   5    10749.91    10672.59    578.20 o 
  14  16   5     9044.08     9322.14    544.18 o 
 -14  17   5     5699.26     5998.77    736.75 o 
 -13  17   5     3656.75     3762.24    677.25 o 
 -12  17   5    11245.65    11306.52   1029.27 o 
 -11  17   5     3583.87     3842.79    671.81 o 
 -10  17   5    13383.26    11797.33    878.76 o 
  -9  17   5    11088.42     9548.65    855.32 o 
  -8  17   5     1019.41     1164.92    687.35 o 
  -7  17   5    34923.29    30219.50   1607.48 o 
  -6  17   5    24435.96    22466.05    796.92 o 
  -5  17   5    13801.68    12379.23    669.68 o 
  -4  17   5    31633.10    29517.19   1226.37 o 
  -3  17   5     5126.93     5686.18    645.30 o 
  -2  17   5     6859.62     7307.91    648.97 o 
  -1  17   5    12838.31    12913.66    760.04 o 
   0  17   5      257.22      744.66    350.41 o 
   1  17   5    10022.44    10038.37    584.47 o 
   2  17   5     7474.44     7342.96    489.91 o 
   3  17   5     3537.10     3604.53    382.52 o 
   4  17   5    29378.97    25463.53   1583.98 o 
   5  17   5    11851.33    10465.08    844.09 o 
   6  17   5    22802.11    19944.46   1222.12 o 
   7  17   5    35725.35    29908.66   2176.97 o 
   8  17   5     1052.15      771.35    413.94 o 
   9  17   5    10185.53     9433.07    772.75 o 
  10  17   5    14126.95    13197.94    789.19 o 
  11  17   5     3026.40     3030.29    459.26 o 
  12  17   5    11667.97    11504.96    857.91 o 
  13  17   5     3635.69     3715.51    456.39 o 
  14  17   5     6038.23     6770.51    504.26 o 
 -13  18   5    26890.55    26396.11   1111.22 o 
 -12  18   5     4113.38     3751.38    668.50 o 
 -11  18   5     5761.92     5451.47    730.00 o 
 -10  18   5      117.75      479.54    619.70 o 
  -9  18   5    51886.46    45041.39   1951.98 o 
  -8  18   5    32888.97    29421.27   1428.45 o 
  -7  18   5    10260.17     9215.92    741.74 o 
  -6  18   5    47733.04    44043.67    984.89 o 
  -5  18   5     3646.86     3885.50    490.51 o 
  -4  18   5    41923.18    40289.79   1406.81 o 
  -3  18   5    84394.98    80723.02   4336.84 o 
  -2  18   5    23351.37    20930.26   1185.32 o 
  -1  18   5     9255.05     9131.03    672.92 o 
   0  18   5    59795.33    56499.74   1571.56 o 
   1  18   5     8414.34     8623.51    506.77 o 
   2  18   5    20495.97    17512.13    797.92 o 
   3  18   5    86441.66    77706.10   1541.64 o 
   4  18   5    41287.98    35502.68   1860.88 o 
   5  18   5     3408.86     2562.32    435.89 o 
   6  18   5    48856.41    44760.21   1903.21 o 
   7  18   5     9678.21     9399.15    896.43 o 
   8  18   5    33594.98    29909.17   1337.20 o 
   9  18   5    51547.24    46689.16   2037.26 o 
  10  18   5       86.88      -21.54    401.23 o 
  11  18   5     5369.44     4749.19    562.08 o 
  12  18   5     3891.49     3896.52    467.34 o 
  13  18   5    27476.84    28794.36   1341.84 o 
 -13  19   5    28748.02    30340.61   2800.43 o 
 -12  19   5    28352.52    29108.55   1420.21 o 
 -11  19   5    14443.31    14484.39    972.01 o 
 -10  19   5    21769.21    20726.98   1384.27 o 
  -9  19   5    22781.92    20489.19   1101.37 o 
  -8  19   5    13344.19    11290.41   1094.68 o 
  -7  19   5     7843.34     7323.68    733.27 o 
  -6  19   5    57891.64    53205.84   1257.16 o 
  -5  19   5    78375.72    70830.78   2884.90 o 
  -4  19   5    76205.87    71652.70   4137.12 o 
  -3  19   5    16914.95    17148.47   1466.35 o 
  -2  19   5     1652.19     1875.45    509.49 o 
  -1  19   5    13856.62    12945.68    821.35 o 
   0  19   5    53345.20    47781.59   1954.71 o 
   1  19   5    20012.12    18233.51    956.88 o 
   2  19   5     1451.83     1778.66    364.79 o 
   3  19   5    14966.63    13105.55    789.33 o 
   4  19   5    77912.90    65157.42   3952.53 o 
   5  19   5    77654.79    63198.61   4815.53 o 
   6  19   5    65507.45    55428.09   4076.51 o 
   7  19   5     6997.31     6375.65    576.46 o 
   8  19   5    14095.70    12887.97   1197.82 o 
   9  19   5    22293.68    19440.31   1116.16 o 
  10  19   5    22242.79    21315.07   1517.95 o 
  11  19   5    13400.86    13375.39   1314.93 o 
  12  19   5    29972.07    30005.08   1620.19 o 
  13  19   5    27870.96    28069.14   1680.32 o 
 -12  20   5    14832.57    14123.04    930.03 o 
 -11  20   5     8158.55     7613.04    794.75 o 
 -10  20   5     7175.89     6840.61    803.63 o 
  -9  20   5     6864.07     6025.75    800.97 o 
  -8  20   5    26840.99    22372.78   1214.92 o 
  -7  20   5     9529.26     8355.18    814.24 o 
  -6  20   5     7396.73     7064.46    572.20 o 
  -5  20   5   146760.62   136522.20   7122.89 o 
  -4  20   5   118574.53   115492.92   6109.11 o 
  -3  20   5    23163.61    23336.70   1631.45 o 
  -2  20   5    13507.24    13883.20    907.74 o 
  -1  20   5   101563.97    88781.88   4557.55 o 
   0  20   5     9563.33     8819.51    872.92 o 
   1  20   5   101462.42    88633.74   3180.94 o 
   2  20   5    11998.01    11450.40    558.83 o 
   3  20   5    23774.34    21890.91   1240.47 o 
   4  20   5   115057.12   105398.36   1383.48 o 
   5  20   5   149404.05   126028.06  12323.94 o 
   6  20   5     7503.78     7396.52    872.70 o 
   7  20   5     9720.92     9362.91    627.46 o 
   8  20   5    28359.96    24853.75   1788.79 o 
   9  20   5     8012.18     7828.27    887.32 o 
  10  20   5     6201.46     5985.88    777.20 o 
  11  20   5     8568.64     7824.80    926.36 o 
  12  20   5    13854.07    14228.68   1029.80 o 
 -12  21   5     8447.20     8249.39    723.44 o 
 -11  21   5    18322.41    16312.05   1026.22 o 
 -10  21   5     8600.16     7388.04    927.50 o 
  -9  21   5     3811.88     3658.83    776.37 o 
  -8  21   5    16298.11    13966.94   1024.98 o 
  -7  21   5     2214.34     2522.78    797.12 o 
  -6  21   5    15012.27    13582.06    722.25 o 
  -5  21   5      532.37      944.08    467.52 o 
  -4  21   5    15241.09    15890.01    797.60 o 
  -3  21   5    33659.16    33912.88   2104.84 o 
  -2  21   5    52097.75    45939.25   2838.28 o 
  -1  21   5    15646.94    15015.04   1212.41 o 
   0  21   5    17038.39    15230.09    771.12 o 
   1  21   5    14842.53    14011.79    933.88 o 
   2  21   5    50442.97    43569.08   1883.95 o 
   3  21   5    33095.36    29416.12   1098.81 o 
   4  21   5    16462.07    14713.97    742.93 o 
   5  21   5      578.75      611.20    653.41 o 
   6  21   5    13161.20    11446.25   1418.93 o 
   7  21   5     1887.33     1658.12    473.24 o 
   8  21   5    15559.01    13484.09   1150.22 o 
   9  21   5     3709.70     3116.38    510.62 o 
  10  21   5     9384.71     8856.04    643.61 o 
  11  21   5    18803.85    19007.31    966.07 o 
  12  21   5     8763.12     9389.44    658.91 o 
 -11  22   5     7174.71     6611.57    707.04 o 
 -10  22   5    11291.48    10287.36    772.19 o 
  -9  22   5    19096.88    17759.69   1123.49 o 
  -8  22   5     2478.03     2321.40    771.74 o 
  -7  22   5    17834.00    15170.52   1142.32 o 
  -6  22   5     1657.24     1201.68    694.81 o 
  -5  22   5    24605.95    23508.72   1445.87 o 
  -4  22   5    20059.19    19724.36   1037.98 o 
  -3  22   5    11411.68    11479.56    875.17 o 
  -2  22   5    28414.82    26229.90   1599.20 o 
  -1  22   5     8633.26     8015.46    665.76 o 
   0  22   5     1967.47     2580.10    484.61 o 
   1  22   5     8382.67     7443.36    568.60 o 
   2  22   5    27653.06    25143.31   1682.40 o 
   3  22   5    11079.93    10146.52    636.46 o 
   4  22   5    19658.45    18427.97    756.11 o 
   5  22   5    23899.54    23049.94    883.87 o 
   6  22   5     1808.74     1848.35    485.14 o 
   7  22   5    19336.98    18902.73    839.88 o 
   8  22   5     2838.75     2843.61    530.06 o 
   9  22   5    18859.01    18456.25    817.31 o 
  10  22   5    11100.58    12731.58    858.71 o 
  11  22   5     7339.01     8166.31    611.92 o 
 -10  23   5    23491.44    23012.07   1044.10 o 
  -9  23   5    50304.70    46393.34   1741.90 o 
  -8  23   5    46051.80    42529.62   1424.03 o 
  -7  23   5     3882.92     3467.66    694.88 o 
  -6  23   5    31780.33    28019.51   1246.17 o 
  -5  23   5     1276.21      852.64    439.97 o 
  -4  23   5    50657.24    49646.96   2639.67 o 
  -3  23   5    11926.12    11194.07    695.67 o 
  -2  23   5     8057.07     8162.95    722.96 o 
  -1  23   5    23042.06    22522.10   1711.72 o 
   0  23   5    14459.21    13130.82    905.44 o 
   1  23   5    23605.41    21646.12   1481.94 o 
   2  23   5     7213.21     6506.16    554.02 o 
   3  23   5    11774.10    11763.43    868.92 o 
   4  23   5    53116.41    49405.05   4711.89 o 
   5  23   5     1149.75      846.19    440.56 o 
   6  23   5    34828.14    34770.11   2944.70 o 
   7  23   5     4264.95     5009.63    562.01 o 
   8  23   5    43957.50    43710.59   1247.03 o 
   9  23   5    49469.14    48915.78   1147.58 o 
  10  23   5    23608.79    25253.54    919.68 o 
  -9  24   5    16644.36    16165.62    957.59 o 
  -8  24   5    54325.21    50464.11   1969.79 o 
  -7  24   5    10937.78     9971.95    837.29 o 
  -6  24   5     3939.79     3103.54    765.85 o 
  -5  24   5    19886.58    19207.22    986.31 o 
  -4  24   5      702.78      368.83    461.16 o 
  -3  24   5    34719.60    35436.22   1444.83 o 
  -2  24   5    12031.67    12246.22    697.40 o 
  -1  24   5    27240.37    25004.42   1628.88 o 
   0  24   5    76414.84    67559.30   3190.03 o 
   1  24   5    27692.85    24772.08   1713.91 o 
   2  24   5    11379.21     9501.82    619.09 o 
   3  24   5    36163.43    33055.42   1266.98 o 
   4  24   5      984.18      218.45    645.03 o 
   5  24   5    19592.94    19747.49   1067.98 o 
   6  24   5     3798.77     3973.08    802.81 o 
   7  24   5    11415.25    11769.18    734.95 o 
   8  24   5    53734.87    55595.84   2492.34 o 
   9  24   5    17325.69    18809.70    864.43 o 
  -8  25   5    16587.15    17440.86    975.58 o 
  -7  25   5     2929.63     2679.12    685.15 o 
  -6  25   5    41291.96    39289.19   3140.19 o 
  -5  25   5     6156.68     6107.12    593.99 o 
  -4  25   5    17274.49    17506.38   1300.62 o 
  -3  25   5      685.67      776.87    484.78 o 
  -2  25   5      299.30      655.77    471.80 o 
  -1  25   5    38313.45    37846.76   1069.79 o 
   0  25   5    40305.77    38762.52   1786.51 o 
   1  25   5    38579.04    36056.89   1852.66 o 
   2  25   5      222.05      151.21    439.80 o 
   3  25   5      964.77      598.97    540.87 o 
   4  25   5    17706.99    15886.01   1243.37 o 
   5  25   5     6317.06     5721.24    763.14 o 
   6  25   5    40775.10    41998.62   4236.08 o 
   7  25   5     2739.23     3002.01    774.76 o 
   8  25   5    16019.85    17086.12    810.80 o 
  -7  26   5     5971.71     5897.67    921.00 o 
  -6  26   5     1637.75     1900.05    818.95 o 
  -5  26   5     8123.08     8790.26    910.08 o 
  -4  26   5     3487.32     3942.42    556.17 o 
  -3  26   5    14859.72    16611.21    814.26 o 
  -2  26   5     1793.48     1910.69    511.96 o 
  -1  26   5     3115.21     3584.92    517.63 o 
   0  26   5    33864.79    33817.21   1433.08 o 
   1  26   5     3247.42     3168.79    494.49 o 
   2  26   5     1995.78     1696.26    484.83 o 
   3  26   5    15573.18    15782.01   1332.86 o 
   4  26   5     3895.11     4122.37    728.20 o 
   5  26   5     8227.48     8378.42    885.37 o 
   6  26   5     1794.15     1465.15    622.37 o 
   7  26   5     5216.04     7214.51    964.38 o 
  -6  27   5    10246.61     9562.88   1014.98 o 
  -5  27   5    16507.77    17298.37   1391.75 o 
  -4  27   5    32470.22    34094.39   1512.50 o 
  -3  27   5     6903.06     7590.80    632.04 o 
  -2  27   5    17931.52    20058.61    836.20 o 
  -1  27   5    20542.52    21327.36    847.80 o 
   0  27   5    45384.98    45679.18   1066.17 o 
   1  27   5    19550.32    19272.46    824.89 o 
   2  27   5    17894.11    16897.56    879.63 o 
   3  27   5     6272.68     6792.10    781.40 o 
   4  27   5    32717.10    33151.87   2002.20 o 
   5  27   5    16840.41    16923.71   1102.84 o 
   6  27   5    10134.32    10593.51   1124.48 o 
  -4  28   5    40366.32    45207.63   1968.19 o 
  -3  28   5     9637.36    10556.92    696.74 o 
  -2  28   5     1393.98     1202.03    497.95 o 
  -1  28   5    14853.04    16785.61    794.67 o 
   0  28   5     2166.09     2823.64    501.69 o 
   1  28   5    14724.46    15474.05    765.83 o 
   2  28   5     1563.87     2301.05    650.64 o 
   3  28   5    10079.35    10738.20    860.12 o 
   4  28   5    39197.07    40421.17   3754.12 o 
  -1  29   5     4422.68     5484.76    566.66 o 
   0  29   5     6094.78     6489.78    581.25 o 
   1  29   5     4861.91     5243.64    574.91 o 
   0   0   6   129647.12   166306.58   3399.78 o 
   1   0   6      796.76     2413.40    367.90 o 
   2   0   6   532421.06   630099.25  11808.00 o 
   3   0   6   204572.75   231067.25   4622.49 o 
   4   0   6    37689.45    39539.85    677.43 o 
   5   0   6    61536.07    63456.06    867.73 o 
   6   0   6     2090.23     2807.21    360.95 o 
   7   0   6   174255.33   183718.08   2005.97 o 
   8   0   6      458.63      836.72    409.34 o 
   9   0   6   124684.96   114692.62   6819.16 o 
  10   0   6     8270.95     7245.71    879.54 o 
  11   0   6    36096.96    30827.03   2891.60 o 
  12   0   6     5264.31     4914.85    526.43 o 
  13   0   6     3637.31     2902.40    470.07 o 
  14   0   6     7233.83     6954.80    602.20 o 
  15   0   6     8930.95     7942.13    658.62 o 
  16   0   6      207.09      129.12    503.83 o 
  17   0   6    10542.81    10687.22    740.23 o 
 -17   1   6    10298.24    11351.40    768.05 o 
 -16   1   6     7455.13     8204.41    655.22 o 
 -15   1   6     7287.45     7419.51    641.30 o 
 -14   1   6    29825.56    28362.29    980.34 o 
 -13   1   6    12352.31    11150.08    700.05 o 
 -12   1   6     9010.65     8161.06    779.29 o 
 -11   1   6     8633.01     7582.67    738.24 o 
 -10   1   6     3114.32     2323.08    649.47 o 
  -9   1   6    99723.72    96189.64   3742.22 o 
  -8   1   6   127687.87   122636.57   2667.48 o 
  -7   1   6   155227.25   156038.52   1431.58 o 
  -6   1   6    50206.29    50028.17    858.80 o 
  -5   1   6    14934.70    16113.44    577.43 o 
  -4   1   6    38696.69    41940.53    667.19 o 
  -3   1   6   762712.69   848552.12   8555.45 o 
  -2   1   6   446325.69   512194.03  19491.19 o 
  -1   1   6    26333.71    34297.83   2000.45 o 
   0   1   6   226095.97   275692.56   3477.60 o 
   1   1   6    26970.48    31701.81   1806.80 o 
   2   1   6   448984.78   515494.72  23154.05 o 
   3   1   6   734957.12   820518.56   6925.13 o 
   4   1   6    34824.90    38841.25    703.49 o 
   5   1   6    16983.83    18881.04    687.09 o 
   6   1   6    49930.01    48377.27    857.39 o 
   7   1   6   154218.34   154508.92   3218.60 o 
   8   1   6   121462.16   116064.29   2889.12 o 
   9   1   6    97316.09    87993.17   7380.61 o 
  10   1   6     3287.82     2324.06    371.38 o 
  11   1   6     8191.97     7364.16    567.53 o 
  12   1   6     7645.12     7143.08    547.64 o 
  13   1   6    11939.40    10677.02    610.06 o 
  14   1   6    26870.00    25437.69    963.73 o 
  15   1   6     6505.68     7370.54    648.65 o 
  16   1   6     7053.94     7716.17    661.88 o 
  17   1   6    10153.35    10962.29    766.28 o 
 -17   2   6     5315.66     6469.78    636.46 o 
 -16   2   6     2774.24     2917.07    567.61 o 
 -15   2   6     1021.62      789.30    502.91 o 
 -14   2   6     6676.16     6650.77    755.13 o 
 -13   2   6     4477.21     4825.64    550.88 o 
 -12   2   6    20521.81    18170.67   1230.36 o 
 -11   2   6   111412.31    92922.05   9117.13 o 
 -10   2   6    23703.50    20593.20   2427.72 o 
  -9   2   6    32148.62    31547.35    639.48 o 
  -8   2   6    29055.39    30226.05    879.08 o 
  -7   2   6   211909.89   206836.23   1981.22 o 
  -6   2   6   301006.72   311985.38   2300.82 o 
  -5   2   6    91235.34    99241.95    976.89 o 
  -4   2   6    10040.38    11710.96    448.68 o 
  -3   2   6   222047.56   253877.95   4421.07 o 
  -2   2   6     2483.05     3971.13    309.59 o 
  -1   2   6   479713.25   562475.38   8472.55 o 
   0   2   6    19257.27    23090.55   1089.37 o 
   1   2   6   474473.88   537175.19  20022.47 o 
   2   2   6     1395.65     2995.96    609.49 o 
   3   2   6   230700.70   261471.47   1932.92 o 
   4   2   6     8890.09    10055.04    477.84 o 
   5   2   6    93046.06   101415.38   1158.78 o 
   6   2   6   299466.19   316085.66   6893.55 o 
   7   2   6   200282.62   198080.41   2925.13 o 
   8   2   6    30364.39    29813.89   1256.46 o 
   9   2   6    28333.21    25088.23   1989.88 o 
  10   2   6    25150.39    22035.85   1370.45 o 
  11   2   6   114728.98   101252.37   4996.80 o 
  12   2   6    20759.01    19104.18    980.19 o 
  13   2   6     3700.41     3780.63    482.71 o 
  14   2   6     7006.49     5816.65    682.23 o 
  15   2   6      727.98      497.35    516.59 o 
  16   2   6     3248.88     4208.63    585.82 o 
  17   2   6     5289.94     6532.60    648.15 o 
 -17   3   6     5358.00     6921.83    653.19 o 
 -16   3   6      333.08      574.41    528.37 o 
 -15   3   6     8267.36     9340.67    716.86 o 
 -14   3   6    10913.02    10502.27    664.81 o 
 -13   3   6    23246.58    20696.90    903.94 o 
 -12   3   6    91716.59    80083.55   4264.67 o 
 -11   3   6    15060.52    13573.55   1575.24 o 
 -10   3   6    18603.89    16749.41   1322.98 o 
  -9   3   6     2010.39     1645.11    521.62 o 
  -8   3   6    61052.41    62956.61   1349.21 o 
  -7   3   6   115164.66   123630.30   3523.19 o 
  -6   3   6   108494.65   119124.95   3006.01 o 
  -5   3   6   246152.36   280731.59   7251.97 o 
  -4   3   6    99357.16   111179.27   1725.12 o 
  -3   3   6    80058.01    88308.06    961.74 o 
  -2   3   6   632998.38   727427.62  10059.63 o 
  -1   3   6   306673.53   354371.75   5388.60 o 
   0   3   6    25233.06    29511.40   2143.33 o 
   1   3   6   329296.31   385637.47   5200.47 o 
   2   3   6   647676.50   787326.31  33859.54 o 
   3   3   6    91586.47    97325.38   4441.75 o 
   4   3   6   111222.62   120846.38   5466.68 o 
   5   3   6   243876.91   264253.22   5820.96 o 
   6   3   6   115162.98   120282.03   2314.59 o 
   7   3   6   117603.88   115614.25   2687.20 o 
   8   3   6    55656.11    50294.87   3301.21 o 
   9   3   6     1169.61     1046.84    375.86 o 
  10   3   6    19332.60    17476.03    951.41 o 
  11   3   6    13969.13    12613.03    624.65 o 
  12   3   6    89653.70    79503.40   3203.45 o 
  13   3   6    21355.47    19749.64    751.63 o 
  14   3   6    10688.12     9888.09    617.92 o 
  15   3   6     9138.89     9458.86    696.63 o 
  16   3   6      265.18      579.09    528.86 o 
  17   3   6     5567.04     6733.05    660.98 o 
 -17   4   6     7932.78     9568.70    738.97 o 
 -16   4   6    21255.88    21976.68    998.66 o 
 -15   4   6      780.78      821.40    526.48 o 
 -14   4   6     4614.75     4881.29    560.95 o 
 -13   4   6    15586.57    14945.26    857.17 o 
 -12   4   6    34228.39    30544.49   2112.51 o 
 -11   4   6    17039.88    15637.47   1538.95 o 
 -10   4   6    94857.30    86368.89   3517.77 o 
  -9   4   6    12582.96    11588.84    708.72 o 
  -8   4   6    41412.28    41080.37   1065.65 o 
  -7   4   6    45582.06    44759.40   1056.62 o 
  -6   4   6   132734.00   137195.27   1548.74 o 
  -5   4   6   255284.28   266288.50   3123.58 o 
  -4   4   6    86567.77    90371.13   1159.36 o 
  -3   4   6   102884.66   118470.83   2182.86 o 
  -2   4   6   235746.39   263812.97   2672.79 o 
  -1   4   6   167077.59   188753.75   5378.90 o 
   0   4   6    12326.93    15470.81   1326.76 o 
   1   4   6   157949.50   179949.19  10528.71 o 
   2   4   6   227497.44   259762.06   4553.81 o 
   3   4   6    91857.71   101897.95   4217.94 o 
   4   4   6    73338.17    76155.45   2546.53 o 
   5   4   6   264126.91   281890.50   7523.62 o 
   6   4   6   131377.52   135648.55   3132.65 o 
   7   4   6    48492.23    48044.34   1816.16 o 
   8   4   6    43749.96    40574.25   2702.87 o 
   9   4   6     9336.63     8590.54    543.69 o 
  10   4   6   106993.94    98291.55   4764.46 o 
  11   4   6    17531.96    17332.69   1185.59 o 
  12   4   6    34298.15    30871.22   1151.00 o 
  13   4   6    15113.75    15414.65    724.76 o 
  14   4   6     4209.62     4955.30    543.08 o 
  15   4   6      811.20      977.99    431.63 o 
  16   4   6    22503.17    22929.60   1193.58 o 
  17   4   6     8071.00     9638.08    753.34 o 
 -17   5   6    13642.83    16176.39    936.02 o 
 -16   5   6    23997.54    26042.61    994.36 o 
 -15   5   6     8099.49     7596.35    601.74 o 
 -14   5   6    12304.61    12121.06    715.29 o 
 -13   5   6    22891.88    20815.19    860.16 o 
 -12   5   6     3288.32     3582.09    558.12 o 
 -11   5   6   141249.86   130341.26   8060.85 o 
 -10   5   6    18889.63    18356.25    824.09 o 
  -9   5   6     5039.21     5212.37    563.05 o 
  -8   5   6    63953.28    62821.98   1216.43 o 
  -7   5   6   171380.88   168973.92   3154.37 o 
  -6   5   6    16175.05    18266.62    825.82 o 
  -5   5   6    55155.55    58338.54   1045.68 o 
  -4   5   6   129038.89   141306.52   1837.73 o 
  -3   5   6   112271.42   123269.12   1507.55 o 
  -2   5   6   123910.39   136289.72   1835.60 o 
  -1   5   6   225314.33   246366.91   8605.14 o 
   0   5   6     8911.71    11226.66    666.84 o 
   1   5   6   222687.28   249536.42  12947.54 o 
   2   5   6   117399.13   127327.94   5879.06 o 
   3   5   6   120002.69   133025.14   3795.87 o 
   4   5   6   130955.70   134051.84   4532.60 o 
   5   5   6    59900.57    63687.86   1902.53 o 
   6   5   6    12996.59    12382.47    644.03 o 
   7   5   6   175167.03   168475.91   7355.86 o 
   8   5   6    65866.87    62081.81   3709.18 o 
   9   5   6     4710.48     5032.09    514.35 o 
  10   5   6    17945.96    17487.57    832.96 o 
  11   5   6   136701.89   127689.91   3778.49 o 
  12   5   6     3947.00     3460.65    425.69 o 
  13   5   6    23230.25    22351.94    865.03 o 
  14   5   6    12876.58    12010.22    689.95 o 
  15   5   6     8533.84     8584.05    588.96 o 
  16   5   6    22522.88    24240.22   1041.89 o 
  17   5   6    13079.17    14310.71    859.48 o 
 -16   6   6    15533.04    16951.06    995.57 o 
 -15   6   6    37210.03    38966.72   1056.88 o 
 -14   6   6    13013.93    12353.64    717.93 o 
 -13   6   6     7702.53     8071.96    638.42 o 
 -12   6   6    14957.50    14107.19    821.65 o 
 -11   6   6    11791.59    11027.63    744.51 o 
 -10   6   6   149788.38   140135.08   2646.86 o 
  -9   6   6     2499.26     2471.93    543.50 o 
  -8   6   6    76927.70    73456.09   1487.84 o 
  -7   6   6   143661.64   142793.38   1755.60 o 
  -6   6   6    15983.50    16411.33    775.51 o 
  -5   6   6     9464.97    10330.98    581.31 o 
  -4   6   6    11448.70    12154.40    856.51 o 
  -3   6   6    83986.45    90886.28   1314.40 o 
  -2   6   6   195276.73   209399.78   7367.66 o 
  -1   6   6   114514.84   124615.48   8595.31 o 
   0   6   6    13579.50    16140.70    737.88 o 
   1   6   6   102408.34   106425.98   9617.01 o 
   2   6   6   206170.91   221261.53  15371.76 o 
   3   6   6    97302.49   110456.07   3102.17 o 
   4   6   6    10497.44    12602.15    636.55 o 
   5   6   6     6781.19     7702.29    522.46 o 
   6   6   6    13171.96    13889.96    700.31 o 
   7   6   6   150184.86   139687.55   9046.93 o 
   8   6   6    75770.39    68533.58   3581.95 o 
   9   6   6     3711.87     3926.50    572.69 o 
  10   6   6   149063.70   136994.34   4958.76 o 
  11   6   6    12650.01    11969.81    581.32 o 
  12   6   6    14524.29    14270.16    502.58 o 
  13   6   6     9235.46     9264.25    581.05 o 
  14   6   6    13276.10    12473.16    708.60 o 
  15   6   6    34895.06    36419.66   1608.57 o 
  16   6   6    15762.90    17160.11    963.07 o 
 -16   7   6    24568.56    26914.74   1898.06 o 
 -15   7   6     2165.51     1705.30    573.25 o 
 -14   7   6    11818.99    11500.49    721.51 o 
 -13   7   6    13735.81    13387.07    771.21 o 
 -12   7   6    15845.71    14164.21    872.36 o 
 -11   7   6    16054.38    15513.89    830.76 o 
 -10   7   6    42249.38    40032.98   1089.40 o 
  -9   7   6    71331.12    67370.63   1566.04 o 
  -8   7   6    45036.59    42269.60   1149.13 o 
  -7   7   6   113551.97   110084.24   1513.70 o 
  -6   7   6    30957.31    30806.07    883.27 o 
  -5   7   6   153932.44   164192.36   2310.96 o 
  -4   7   6   170041.77   181087.20   3353.61 o 
  -3   7   6    72478.49    77939.32   4515.24 o 
  -2   7   6    66434.52    68074.23   2828.75 o 
  -1   7   6   139364.05   149351.67   6539.91 o 
   0   7   6    23468.54    23940.48    799.33 o 
   1   7   6   129786.26   137680.36  10162.73 o 
   2   7   6    68248.42    71454.81   5652.44 o 
   3   7   6    90253.23    96540.84   2156.12 o 
   4   7   6   175715.69   176244.48   3264.69 o 
   5   7   6   147811.38   145354.64   6279.68 o 
   6   7   6    29569.48    28319.76   1711.77 o 
   7   7   6   110403.38   104782.15   4442.50 o 
   8   7   6    46688.02    43177.06   2955.06 o 
   9   7   6    74182.13    68328.03   3219.51 o 
  10   7   6    43149.34    39865.23   1597.70 o 
  11   7   6    15866.36    14742.71    535.15 o 
  12   7   6    15983.16    15197.93    648.10 o 
  13   7   6    14641.87    14058.37    643.05 o 
  14   7   6    11562.96    11125.33    695.66 o 
  15   7   6     1899.37     2344.02    505.78 o 
  16   7   6    24706.66    26717.95    881.79 o 
 -16   8   6     9518.48    10790.74   1009.94 o 
 -15   8   6     8718.58     8957.89    725.50 o 
 -14   8   6     3409.01     3389.19    650.85 o 
 -13   8   6    25507.70    23897.93   1374.38 o 
 -12   8   6    51299.54    47327.70   1712.82 o 
 -11   8   6    68033.16    64496.57   2797.07 o 
 -10   8   6     5839.95     5736.11    614.75 o 
  -9   8   6    36808.19    33439.08    903.21 o 
  -8   8   6    37276.73    37001.10    877.49 o 
  -7   8   6    83911.59    81158.21   1440.85 o 
  -6   8   6   262697.97   258092.25   4113.36 o 
  -5   8   6    47048.23    47017.53   1031.97 o 
  -4   8   6    14826.43    18347.46   1004.56 o 
  -3   8   6    20014.15    21978.41   1315.09 o 
  -2   8   6    17209.88    17737.03   1371.29 o 
  -1   8   6   130346.94   141248.25   7432.07 o 
   0   8   6   183880.11   202778.02   8805.92 o 
   1   8   6   152812.58   163700.70   9453.77 o 
   2   8   6    17462.33    17865.29   1453.03 o 
   3   8   6    20549.54    21773.33    754.45 o 
   4   8   6    15814.10    18965.12    901.44 o 
   5   8   6    44860.91    43848.24   2035.09 o 
   6   8   6   260887.72   244999.05  13331.18 o 
   7   8   6    86748.52    81257.23   5091.92 o 
   8   8   6    42406.66    39135.44   1924.20 o 
   9   8   6    43899.00    39321.25   1761.04 o 
  10   8   6     4877.38     4733.20    498.43 o 
  11   8   6    69417.85    66323.27   2458.26 o 
  12   8   6    52233.29    48997.09   1717.16 o 
  13   8   6    22312.63    21634.37    745.45 o 
  14   8   6     3238.49     3934.93    550.71 o 
  15   8   6     8841.77     9308.37    657.76 o 
  16   8   6    10089.34    11819.94    716.89 o 
 -16   9   6    19725.92    21723.65    971.94 o 
 -15   9   6    10144.22    11089.05    793.86 o 
 -14   9   6    30681.29    32789.17   2220.82 o 
 -13   9   6    16288.17    16001.38    919.00 o 
 -12   9   6   156644.36   149069.59   6444.87 o 
 -11   9   6     2357.66     1864.95    535.00 o 
 -10   9   6     2290.47     1962.52    520.29 o 
  -9   9   6    21135.54    19816.07    771.18 o 
  -8   9   6    57860.93    56358.41    992.32 o 
  -7   9   6   122711.28   125077.50   2146.82 o 
  -6   9   6    74920.73    71222.62   1204.50 o 
  -5   9   6    61327.78    59213.55   1130.75 o 
  -4   9   6    37181.83    37752.39    886.61 o 
  -3   9   6     7331.82     8283.27    631.04 o 
  -2   9   6    26955.53    28122.55   2285.99 o 
  -1   9   6    39942.37    42044.05   3041.48 o 
   0   9   6   166588.31   189617.00   9046.29 o 
   1   9   6    42527.70    45105.28   2410.34 o 
   2   9   6    27052.06    26638.57   2935.34 o 
   3   9   6     5738.59     5784.78    530.50 o 
   4   9   6    35762.33    34768.27   1715.10 o 
   5   9   6    65388.89    61779.56   2836.33 o 
   6   9   6    71249.00    62375.55   4246.02 o 
   7   9   6   130455.19   117784.25   7193.87 o 
   8   9   6    54689.04    49267.00   3032.69 o 
   9   9   6    18351.04    17766.32   1077.62 o 
  10   9   6     2327.25     2579.33    371.88 o 
  11   9   6     2192.35     2359.28    358.68 o 
  12   9   6   155516.78   148452.28   3811.47 o 
  13   9   6    15320.01    15279.54    544.65 o 
  14   9   6    30241.14    30277.69    985.77 o 
  15   9   6     9754.84    10500.98    701.01 o 
  16   9   6    18888.41    20395.86    872.44 o 
 -16  10   6     3936.97     4605.20    654.22 o 
 -15  10   6    20131.88    21145.10    983.81 o 
 -14  10   6    13966.21    13118.02    877.41 o 
 -13  10   6    19984.10    17998.31    984.03 o 
 -12  10   6    50757.65    48847.77   3456.17 o 
 -11  10   6    33839.68    34005.16   1923.86 o 
 -10  10   6    28684.52    25701.90    894.93 o 
  -9  10   6    25762.74    22843.71    766.80 o 
  -8  10   6    41616.30    41023.96    878.75 o 
  -7  10   6    40070.16    39438.11   1091.82 o 
  -6  10   6   277124.41   274730.88   4411.81 o 
  -5  10   6     9613.92    11023.72    559.29 o 
  -4  10   6    91096.91    94855.17    974.78 o 
  -3  10   6   102033.64   106723.34   4410.88 o 
  -2  10   6   140419.28   153363.25   4305.03 o 
  -1  10   6    17270.83    20310.04   1044.93 o 
   0  10   6    33161.41    37294.98   1754.29 o 
   1  10   6    20218.08    22936.23   1793.75 o 
   2  10   6   144811.75   136829.20  13134.70 o 
   3  10   6   106075.20    99626.00   7804.18 o 
   4  10   6    94135.12    87229.09   4837.49 o 
   5  10   6    10155.52    10801.30    874.58 o 
   6  10   6   278405.62   267381.28   2467.11 o 
   7  10   6    40219.63    35724.73   2588.80 o 
   8  10   6    38918.62    33228.25   2399.90 o 
   9  10   6    24539.05    22194.16   1269.89 o 
  10  10   6    28075.50    25890.43    870.61 o 
  11  10   6    32821.84    31679.34    734.73 o 
  12  10   6    47727.79    46425.99   1700.72 o 
  13  10   6    21228.82    20248.93    609.32 o 
  14  10   6    14003.44    14712.18    552.15 o 
  15  10   6    19381.91    21556.45    917.45 o 
  16  10   6     4473.93     5461.52    601.51 o 
 -15  11   6    11670.75    12142.23    840.76 o 
 -14  11   6    73746.62    74834.38   4549.13 o 
 -13  11   6    26820.21    25659.26   1250.14 o 
 -12  11   6    16007.31    15595.13    955.76 o 
 -11  11   6     9141.76     8960.12    932.91 o 
 -10  11   6     1127.41     1658.64    513.34 o 
  -9  11   6       33.91      188.77    447.68 o 
  -8  11   6     2446.88     3392.60    461.96 o 
  -7  11   6    11888.02    12012.08    574.42 o 
  -6  11   6     7296.21     7422.77    465.94 o 
  -5  11   6    30213.75    30170.76    628.23 o 
  -4  11   6    42513.46    45611.45   1337.08 o 
  -3  11   6    85934.71    89359.73   4017.90 o 
  -2  11   6    26259.60    29341.77    692.17 o 
  -1  11   6   135647.89   148027.45   2624.14 o 
   0  11   6   116965.90   122121.26   2378.41 o 
   1  11   6   127206.77   134426.16   4558.18 o 
   2  11   6    21304.34    19889.52   1891.48 o 
   3  11   6    84545.41    77998.47   6290.07 o 
   4  11   6    43419.96    41320.41   3061.60 o 
   5  11   6    30100.25    27175.22   1665.90 o 
   6  11   6     7222.65     7185.44    692.27 o 
   7  11   6    11650.61    11297.63    512.84 o 
   8  11   6     1858.27     2137.22    570.65 o 
   9  11   6      101.89      355.24    353.55 o 
  10  11   6     1501.49     1776.79    378.77 o 
  11  11   6     9359.60     9195.24    518.76 o 
  12  11   6    15571.51    15260.53    742.10 o 
  13  11   6    25918.82    26149.34    677.40 o 
  14  11   6    73971.62    74051.23    992.55 o 
  15  11   6    11154.41    11518.30    752.45 o 
 -15  12   6    24181.35    26338.43   1731.20 o 
 -14  12   6    16465.77    17029.75   1156.32 o 
 -13  12   6    22984.45    22403.76   1735.26 o 
 -12  12   6    47098.07    43791.80   2524.55 o 
 -11  12   6    33399.00    31394.10   1983.73 o 
 -10  12   6    26044.14    24158.79   1502.77 o 
  -9  12   6     2397.12     3394.84    619.38 o 
  -8  12   6    93210.10    89721.04   2250.63 o 
  -7  12   6    77199.07    72593.41   1479.49 o 
  -6  12   6    34347.92    34394.64    596.67 o 
  -5  12   6    60730.29    60649.51   1808.77 o 
  -4  12   6    69502.92    72074.44   2817.81 o 
  -3  12   6     7774.80     9622.96    438.15 o 
  -2  12   6    61563.77    63311.97   1164.01 o 
  -1  12   6    82735.92    85918.51   1544.05 o 
   0  12   6    16386.18    16248.16    820.71 o 
   1  12   6    82232.83    80081.78   4194.56 o 
   2  12   6    65052.14    58653.50   3130.15 o 
   3  12   6     6729.23     7177.50    728.25 o 
   4  12   6    69336.71    63576.53   3676.05 o 
   5  12   6    62385.78    55941.32   2519.09 o 
   6  12   6    32030.62    28453.27   1281.61 o 
   7  12   6    78336.60    69509.42   2941.41 o 
   8  12   6    86399.55    76333.30   3173.90 o 
   9  12   6     1670.96     1475.31    386.00 o 
  10  12   6    26170.68    24234.67   1232.09 o 
  11  12   6    34756.21    32807.48   1022.33 o 
  12  12   6    46020.53    45375.82   1370.04 o 
  13  12   6    22516.45    23366.20    666.85 o 
  14  12   6    16646.05    17224.43    595.74 o 
  15  12   6    24558.74    24735.74    982.28 o 
 -15  13   6    16931.40    18687.14   1109.81 o 
 -14  13   6    29826.11    29823.62   2195.34 o 
 -13  13   6     7950.59     7845.38    738.29 o 
 -12  13   6     5379.09     4527.29    681.53 o 
 -11  13   6    33063.17    30692.12   1806.96 o 
 -10  13   6     5722.36     5764.85    744.11 o 
  -9  13   6    62614.90    58870.04   1678.56 o 
  -8  13   6   127875.30   125388.24   3097.03 o 
  -7  13   6    90766.16    85757.76   2161.92 o 
  -6  13   6    17863.79    15772.01    596.80 o 
  -5  13   6    17183.21    16172.09    659.84 o 
  -4  13   6    32749.43    31623.04   1380.47 o 
  -3  13   6    57724.98    54341.49   1316.76 o 
  -2  13   6    38073.06    39498.98   1132.48 o 
  -1  13   6    32957.79    32792.41   1010.85 o 
   0  13   6    30659.54    30686.61   1196.71 o 
   1  13   6    34240.66    33063.58   1705.08 o 
   2  13   6    37063.85    34670.45   1589.10 o 
   3  13   6    58885.57    50705.56   4964.05 o 
   4  13   6    31433.51    26931.87   1658.99 o 
   5  13   6    19253.93    17766.39   1110.20 o 
   6  13   6    17978.04    14794.32   1002.28 o 
   7  13   6    97444.41    87291.48   4422.22 o 
   8  13   6   130606.52   120777.20   5990.24 o 
   9  13   6    62800.70    58334.21   2537.58 o 
  10  13   6     5674.49     5681.61    557.93 o 
  11  13   6    30961.03    28207.49   1199.95 o 
  12  13   6     5452.29     5768.88    454.26 o 
  13  13   6     8052.96     7848.84    502.17 o 
  14  13   6    30798.75    32703.89    759.20 o 
  15  13   6    16194.38    18225.08    747.60 o 
 -15  14   6     3255.59     2765.97    646.39 o 
 -14  14   6     6029.04     6135.74    720.86 o 
 -13  14   6    17847.81    17513.87   1347.49 o 
 -12  14   6    13486.88    12620.64   1510.03 o 
 -11  14   6    49068.68    47141.46   2702.26 o 
 -10  14   6    50066.04    45531.64   2279.66 o 
  -9  14   6    20488.30    19225.73    939.27 o 
  -8  14   6    91795.45    82237.27   2221.28 o 
  -7  14   6    74460.45    66666.36   1849.16 o 
  -6  14   6    55338.36    50364.93   1828.53 o 
  -5  14   6     7337.20     7490.93    502.72 o 
  -4  14   6    29395.65    29567.04    769.02 o 
  -3  14   6    36002.60    35360.67   1064.58 o 
  -2  14   6    22119.35    21908.24    961.75 o 
  -1  14   6   242065.80   234527.75   4777.83 o 
   0  14   6   167032.81   159828.08   4046.00 o 
   1  14   6   235771.86   226801.80   9269.08 o 
   2  14   6    22101.00    20996.83    749.67 o 
   3  14   6    35144.72    30895.72   2219.26 o 
   4  14   6    27279.05    25212.51   1439.11 o 
   5  14   6     8909.18     7885.95    474.46 o 
   6  14   6    55698.75    47933.27   2934.69 o 
   7  14   6    77670.64    64762.85   3780.22 o 
   8  14   6    90599.55    79617.49   3772.83 o 
   9  14   6    19474.18    18096.15   1272.91 o 
  10  14   6    51386.91    47290.52   2016.36 o 
  11  14   6    48226.13    45760.79   1884.35 o 
  12  14   6    13270.06    13137.54    622.22 o 
  13  14   6    17166.58    16990.04    627.77 o 
  14  14   6     5575.45     6175.77    449.24 o 
  15  14   6     3218.92     3027.27    397.96 o 
 -14  15   6     1834.70     2330.72    630.53 o 
 -13  15   6     9377.82     8708.40    875.65 o 
 -12  15   6     4653.09     4034.98    688.22 o 
 -11  15   6     4540.20     4473.26    691.39 o 
 -10  15   6    23359.73    22105.67   1081.69 o 
  -9  15   6    77095.73    70244.66   2830.76 o 
  -8  15   6    38048.52    34597.02   1130.71 o 
  -7  15   6    25656.27    24479.33    774.19 o 
  -6  15   6     6819.42     7147.19    555.39 o 
  -5  15   6    15696.42    14397.79    704.31 o 
  -4  15   6    53320.36    49764.43    917.62 o 
  -3  15   6    11458.79    11728.51    651.33 o 
  -2  15   6    31531.36    30579.48   1018.41 o 
  -1  15   6    11479.28    11287.78    625.59 o 
   0  15   6    20853.67    19955.25   1028.64 o 
   1  15   6    12746.89    11896.65    818.38 o 
   2  15   6    33589.51    31598.38   1522.45 o 
   3  15   6    10291.14    10117.67    706.42 o 
   4  15   6    55363.38    47349.95   3412.11 o 
   5  15   6    14657.64    12890.82    841.23 o 
   6  15   6     8550.71     7434.99    784.83 o 
   7  15   6    26535.49    24458.76   1765.80 o 
   8  15   6    36877.94    32413.15   2276.13 o 
   9  15   6    75777.21    66735.52   2998.86 o 
  10  15   6    24418.72    22024.32   1231.75 o 
  11  15   6     4274.80     4335.71    464.70 o 
  12  15   6     3952.75     3713.83    424.97 o 
  13  15   6    10380.94    10078.29    690.42 o 
  14  15   6     1684.67     1737.61    414.91 o 
 -14  16   6      831.24      942.82    598.83 o 
 -13  16   6     4450.48     4723.78    688.29 o 
 -12  16   6    49900.07    49791.87   3276.39 o 
 -11  16   6    35564.89    33231.25   1201.29 o 
 -10  16   6    76298.45    68910.22   2385.10 o 
  -9  16   6    91524.43    80436.20   3053.39 o 
  -8  16   6     3599.75     3183.52    594.80 o 
  -7  16   6    13329.70    12736.04    655.18 o 
  -6  16   6    20196.89    18825.50    759.52 o 
  -5  16   6    40316.38    36385.49    921.89 o 
  -4  16   6    60309.64    56218.00   1852.88 o 
  -3  16   6     2458.72     2671.39    468.49 o 
  -2  16   6    35901.16    34094.92   1241.84 o 
  -1  16   6    25799.75    25103.29    738.40 o 
   0  16   6      768.81     1226.82    332.97 o 
   1  16   6    23431.18    21549.29   1220.71 o 
   2  16   6    37114.14    34804.47   1406.19 o 
   3  16   6     2692.72     2466.27    395.58 o 
   4  16   6    57960.73    50797.17   3128.57 o 
   5  16   6    38956.84    34234.47   2654.00 o 
   6  16   6    17495.05    15577.20   1438.12 o 
   7  16   6    14706.81    13483.54   1081.90 o 
   8  16   6     3677.19     3364.96    453.73 o 
   9  16   6    93746.41    83384.60   4595.19 o 
  10  16   6    75720.39    67755.33   3966.33 o 
  11  16   6    34570.96    32733.64   1800.62 o 
  12  16   6    49211.77    49134.42   1194.20 o 
  13  16   6     5499.06     5914.27    478.93 o 
  14  16   6      689.43      811.22    375.06 o 
 -13  17   6     9593.42     9985.99    831.43 o 
 -12  17   6    21756.71    21718.11   1051.76 o 
 -11  17   6    21412.95    20195.64   1079.21 o 
 -10  17   6    21871.66    18544.91   1050.48 o 
  -9  17   6    30030.68    25154.86   1156.00 o 
  -8  17   6    58013.31    50913.71   1309.95 o 
  -7  17   6    43095.09    37175.79   1153.43 o 
  -6  17   6     2463.29     2209.97    446.22 o 
  -5  17   6    15484.80    13703.47    775.03 o 
  -4  17   6    48802.20    44463.70   1992.20 o 
  -3  17   6   272603.34   255892.47   8877.93 o 
  -2  17   6    17386.40    17207.44    976.26 o 
  -1  17   6    28865.42    25988.04   1055.29 o 
   0  17   6      315.64     1028.59    334.18 o 
   1  17   6    27665.87    24906.98   1808.43 o 
   2  17   6    18553.47    17039.86    886.98 o 
   3  17   6   262313.66   231189.02   2275.66 o 
   4  17   6    44216.62    37478.66   2571.41 o 
   5  17   6    14080.60    11899.15   1114.95 o 
   6  17   6     2921.36     2949.63    458.56 o 
   7  17   6    44657.29    37803.11   2617.75 o 
   8  17   6    59219.45    52024.72   3286.52 o 
   9  17   6    29902.59    26172.18   1574.90 o 
  10  17   6    20630.26    17633.95   1093.39 o 
  11  17   6    21364.68    19792.28   1121.74 o 
  12  17   6    21558.50    20672.59   1140.75 o 
  13  17   6     9766.64    10681.45    579.05 o 
 -13  18   6     6749.49     6843.41    732.36 o 
 -12  18   6    18475.14    18412.09   1583.39 o 
 -11  18   6    14264.52    13858.14    935.83 o 
 -10  18   6    15804.77    13683.25   1028.81 o 
  -9  18   6    12670.65    10217.82    876.50 o 
  -8  18   6    62393.62    53620.31   1604.77 o 
  -7  18   6     1268.56     1330.07    439.42 o 
  -6  18   6     6266.85     6087.32    531.51 o 
  -5  18   6    71864.64    68793.26   1152.55 o 
  -4  18   6   132017.88   120807.12   4228.88 o 
  -3  18   6   131004.56   124461.09   5044.12 o 
  -2  18   6    78960.16    77710.38   2574.54 o 
  -1  18   6    39917.91    37893.15   1517.25 o 
   0  18   6    77618.46    69499.40   1780.46 o 
   1  18   6    40196.84    37865.13   2053.14 o 
   2  18   6    77130.04    66304.21   2689.78 o 
   3  18   6   131339.22   118042.03   1632.56 o 
   4  18   6   131636.39   107548.12   8672.80 o 
   5  18   6    76886.35    69403.72   3207.27 o 
   6  18   6     5395.62     4435.06    708.80 o 
   7  18   6     1722.55     1521.50    429.89 o 
   8  18   6    61020.64    54034.36   4255.28 o 
   9  18   6    12518.83    11187.18    910.13 o 
  10  18   6    15419.80    14999.27   1211.13 o 
  11  18   6    12597.67    11860.33    870.85 o 
  12  18   6    18116.77    17656.06   1171.34 o 
  13  18   6     7591.81     7510.03    530.51 o 
 -13  19   6    21253.07    23688.82   1562.67 o 
 -12  19   6     5177.95     4469.70    716.15 o 
 -11  19   6    15911.05    15373.76    996.17 o 
 -10  19   6      790.34      855.67    642.54 o 
  -9  19   6     6607.29     6137.28    791.30 o 
  -8  19   6    21640.68    19532.23   1138.87 o 
  -7  19   6    13960.67    11635.25    896.11 o 
  -6  19   6    46405.58    43229.32   1016.75 o 
  -5  19   6    95269.80    88263.34   2656.21 o 
  -4  19   6    32006.91    30150.18   1208.39 o 
  -3  19   6    69938.49    68383.84   2785.05 o 
  -2  19   6     5726.49     5543.62    579.87 o 
  -1  19   6    20642.44    20077.04    939.50 o 
   0  19   6    32008.58    29788.45   2318.10 o 
   1  19   6    19832.29    18272.14   1128.67 o 
   2  19   6     4489.18     3941.48    389.83 o 
   3  19   6    72912.39    64860.74   2686.11 o 
   4  19   6    33799.49    28290.63   1880.46 o 
   5  19   6    96681.41    83517.70   4870.83 o 
   6  19   6    45956.69    38992.45   3337.20 o 
   7  19   6    12837.55    11415.20    794.14 o 
   8  19   6    19246.52    18132.10   1451.95 o 
   9  19   6     6265.09     6035.13    878.09 o 
  10  19   6      748.14      470.55    413.84 o 
  11  19   6    16102.60    15852.92   1350.12 o 
  12  19   6     5581.72     5371.84    818.33 o 
  13  19   6    21540.17    22287.22   1397.83 o 
 -12  20   6    12302.07    12255.20    906.39 o 
 -11  20   6    10162.32     8842.17    846.74 o 
 -10  20   6     4773.47     4051.98    725.67 o 
  -9  20   6    23768.37    21456.05   1148.20 o 
  -8  20   6    34885.98    30240.78   1353.51 o 
  -7  20   6    17047.97    15030.31    913.30 o 
  -6  20   6     8057.66     7308.33    591.85 o 
  -5  20   6    41740.29    39641.34   2159.20 o 
  -4  20   6    27060.75    27248.91   1114.67 o 
  -3  20   6    31885.94    30426.70   1649.58 o 
  -2  20   6     7325.14     7624.31    635.71 o 
  -1  20   6     3810.96     3343.14    547.93 o 
   0  20   6     3676.32     3552.86    493.65 o 
   1  20   6     4104.90     3789.17    703.59 o 
   2  20   6     8229.23     7728.00    461.02 o 
   3  20   6    30153.29    24932.10   1272.80 o 
   4  20   6    27090.89    23113.95   1235.02 o 
   5  20   6    42429.23    36132.31   4217.35 o 
   6  20   6     8490.57     7705.73   1160.92 o 
   7  20   6    16956.93    15228.07   1126.50 o 
   8  20   6    34032.25    30061.04   1935.69 o 
   9  20   6    23109.81    21499.64   2264.50 o 
  10  20   6     4304.41     3259.24    579.97 o 
  11  20   6    10230.62    10291.17   1211.25 o 
  12  20   6    12112.19    12368.39   1105.04 o 
 -11  21   6     3309.42     4134.93    756.13 o 
 -10  21   6     5132.96     5298.01    777.67 o 
  -9  21   6     4447.98     4042.78    780.58 o 
  -8  21   6    12879.21    11747.31    983.41 o 
  -7  21   6    60864.61    52969.58   2710.31 o 
  -6  21   6    19940.61    18331.23    815.81 o 
  -5  21   6    75290.93    70751.55   2839.34 o 
  -4  21   6    38766.69    37792.60   1237.26 o 
  -3  21   6    78985.46    79680.95   2294.36 o 
  -2  21   6    39122.25    38151.22   1339.66 o 
  -1  21   6    61814.39    56439.99   2397.05 o 
   0  21   6     1018.89     1495.26    459.82 o 
   1  21   6    62414.12    56779.48   2591.49 o 
   2  21   6    39880.84    33334.79   2127.25 o 
   3  21   6    73991.56    69014.80   1923.70 o 
   4  21   6    36983.01    32214.19   1639.07 o 
   5  21   6    77227.83    64728.62   6480.24 o 
   6  21   6    20324.82    18673.41   1772.44 o 
   7  21   6    63421.07    56813.20   4562.00 o 
   8  21   6    13699.75    12381.02    859.41 o 
   9  21   6     4601.51     3810.29    773.61 o 
  10  21   6     5416.37     4821.40    621.52 o 
  11  21   6     3644.59     3514.08    715.39 o 
 -11  22   6    15902.71    15152.72   1019.31 o 
 -10  22   6     5731.07     6018.21    821.97 o 
  -9  22   6    11372.48    11056.31    964.53 o 
  -8  22   6    16740.70    14715.12   1085.08 o 
  -7  22   6    17086.33    14703.92   1110.80 o 
  -6  22   6    25912.71    23078.92    884.36 o 
  -5  22   6    40054.50    39282.71   2149.96 o 
  -4  22   6    78331.50    78026.50   3216.05 o 
  -3  22   6    25368.38    26814.68   1678.26 o 
  -2  22   6    70314.02    65609.39   1633.44 o 
  -1  22   6   145968.23   135035.11   4194.05 o 
   0  22   6    62103.02    55541.45   1764.68 o 
   1  22   6   142716.91   129149.95   5477.21 o 
   2  22   6    71385.45    64147.88   2588.89 o 
   3  22   6    25303.45    24372.35    870.67 o 
   4  22   6    75063.23    69891.60   1282.06 o 
   5  22   6    42060.01    38394.18   1319.21 o 
   6  22   6    25463.95    22911.62   2633.28 o 
   7  22   6    18374.08    17116.87   1611.68 o 
   8  22   6    15911.76    15479.88   1355.55 o 
   9  22   6    10977.06    11109.34   1015.16 o 
  10  22   6     6218.59     5309.47    884.54 o 
  11  22   6    16365.86    16910.31    776.17 o 
 -10  23   6    36448.34    34538.73   1159.10 o 
  -9  23   6    41250.41    39087.41   2233.91 o 
  -8  23   6     6066.68     5624.48    902.75 o 
  -7  23   6    10412.26     9879.51   1045.06 o 
  -6  23   6    20559.91    21834.25   1219.39 o 
  -5  23   6    55068.59    55071.37   2013.36 o 
  -4  23   6    32248.81    31634.53    884.47 o 
  -3  23   6     5175.31     5047.51    562.40 o 
  -2  23   6    25714.25    24956.57    849.11 o 
  -1  23   6    75023.56    72650.27   1830.14 o 
   0  23   6    16403.90    16867.62    870.13 o 
   1  23   6    70943.38    65532.85   3309.33 o 
   2  23   6    24325.71    21675.37   1270.49 o 
   3  23   6     5040.63     4922.38    628.84 o 
   4  23   6    33384.88    30941.86   1901.91 o 
   5  23   6    55577.18    51761.14   1285.16 o 
   6  23   6    21186.48    20796.46   2061.06 o 
   7  23   6    10419.50    11509.14    741.75 o 
   8  23   6     4940.15     5433.70    587.34 o 
   9  23   6    40951.42    42609.46   1192.23 o 
  10  23   6    36162.09    38298.45   1085.42 o 
  -9  24   6     8139.78     8314.80    784.62 o 
  -8  24   6    19937.52    21108.10   1185.03 o 
  -7  24   6     4298.63     4620.32    733.98 o 
  -6  24   6     5958.88     6917.56    842.01 o 
  -5  24   6     4090.38     4411.80    515.91 o 
  -4  24   6     1382.88     1436.79    495.98 o 
  -3  24   6     1789.70     1650.90    490.77 o 
  -2  24   6     3643.24     3502.36    491.50 o 
  -1  24   6    28984.76    29150.81    931.76 o 
   0  24   6    80405.93    77791.40   1415.23 o 
   1  24   6    28773.66    25390.77    988.91 o 
   2  24   6     3829.88     3486.80    504.00 o 
   3  24   6     1897.28     2260.83    610.56 o 
   4  24   6     1392.39      820.54    643.79 o 
   5  24   6     4896.92     4976.36    750.73 o 
   6  24   6     6496.34     7162.88   1179.87 o 
   7  24   6     4226.19     4594.23    553.18 o 
   8  24   6    19820.99    20882.88    872.37 o 
   9  24   6     7965.13     9025.33    650.25 o 
  -8  25   6    14672.46    15957.12    945.02 o 
  -7  25   6    18917.63    20465.61   1074.05 o 
  -6  25   6    18750.64    21075.09   1392.55 o 
  -5  25   6      693.75      960.29    486.59 o 
  -4  25   6    19732.21    20263.06    980.72 o 
  -3  25   6    36200.56    38608.71   1053.02 o 
  -2  25   6    10668.94    10966.67    670.14 o 
  -1  25   6    78226.01    78947.35   1914.28 o 
   0  25   6    27399.92    29804.08    923.52 o 
   1  25   6    78318.87    76318.57   2399.77 o 
   2  25   6    10705.70    10044.68    651.73 o 
   3  25   6    34845.35    36095.43   1879.63 o 
   4  25   6    19193.74    18282.20   1271.24 o 
   5  25   6      647.56      527.68    627.16 o 
   6  25   6    18341.27    20133.05   1318.60 o 
   7  25   6    20111.58    22388.83   1972.20 o 
   8  25   6    14659.25    16012.36    792.75 o 
  -7  26   6    17593.12    20021.09   1206.89 o 
  -6  26   6    15605.84    17620.11   1298.80 o 
  -5  26   6    37742.25    42665.18   1406.14 o 
  -4  26   6     5126.14     5935.52    597.33 o 
  -3  26   6    16645.13    19085.33    835.42 o 
  -2  26   6    28446.06    30434.82   1153.35 o 
  -1  26   6    36744.95    36341.81    970.32 o 
   0  26   6    95648.16    97641.91   1687.92 o 
   1  26   6    35161.35    34756.00   1053.84 o 
   2  26   6    28233.25    27429.52   1650.99 o 
   3  26   6    17342.95    18037.72   1458.57 o 
   4  26   6     5463.64     4948.10    740.56 o 
   5  26   6    37228.12    38507.95   1376.92 o 
   6  26   6    16059.32    17573.47   1399.02 o 
   7  26   6    18644.39    20687.54   2328.44 o 
  -6  27   6    46460.68    56710.18   1842.60 o 
  -5  27   6    39800.34    47480.16   2469.50 o 
  -4  27   6      812.24      856.15    503.22 o 
  -3  27   6    18931.00    20306.81    850.78 o 
  -2  27   6     2834.32     3403.18    548.27 o 
  -1  27   6    18422.10    19774.85    805.77 o 
   0  27   6     2807.32     2869.27    509.98 o 
   1  27   6    18884.07    20293.63    818.77 o 
   2  27   6     2588.75     2847.72    534.07 o 
   3  27   6    19181.53    20017.89   1801.41 o 
   4  27   6      765.13     1032.15    771.13 o 
   5  27   6    40189.89    40851.26   1648.31 o 
   6  27   6    46404.57    51777.96   3731.50 o 
  -4  28   6    31251.80    35449.95   1080.29 o 
  -3  28   6     5614.07     6856.50    613.92 o 
  -2  28   6     1666.54     2455.25    515.64 o 
  -1  28   6     5621.57     6301.00    572.41 o 
   0  28   6     3268.76     3615.87    528.04 o 
   1  28   6     5346.27     5934.03    576.15 o 
   2  28   6     1838.09     2071.47    656.90 o 
   3  28   6     5689.74     6752.97    796.57 o 
   4  28   6    31311.74    31453.95   2599.67 o 
   1   0   7    30017.04    34499.88   1314.50 o 
   2   0   7   296414.25   331684.88   5010.62 o 
   3   0   7  1392698.38  1487321.88  46854.45 o 
   4   0   7   102856.09   114409.70   2082.01 o 
   5   0   7   517497.38   559059.56   5620.91 o 
   6   0   7    57057.04    62932.92    906.14 o 
   7   0   7   258834.80   260309.38   2690.88 o 
   8   0   7   163841.64   161159.42   1784.88 o 
   9   0   7     7519.32     6711.36    455.98 o 
  10   0   7      820.07      389.98    354.82 o 
  11   0   7    19654.96    16031.93   1906.42 o 
  12   0   7     1071.36      -17.99    452.28 o 
  13   0   7    25863.46    24201.33   1689.61 o 
  14   0   7       51.40      840.68    474.01 o 
  15   0   7      491.56      511.22    553.82 o 
  16   0   7    14403.52    15170.51    827.52 o 
  17   0   7    15767.69    18578.03    891.94 o 
 -17   1   7     4793.59     6018.38    628.22 o 
 -16   1   7    10190.70    11316.44    739.63 o 
 -15   1   7    24588.67    24925.49    957.05 o 
 -14   1   7     7552.55     7238.30    640.61 o 
 -13   1   7    17212.62    14647.47   1084.31 o 
 -12   1   7   112415.91    96219.10   7066.01 o 
 -11   1   7    22476.31    19233.62   2316.21 o 
 -10   1   7     6580.52     6085.21    633.68 o 
  -9   1   7    17830.45    18192.71    873.58 o 
  -8   1   7    59489.44    57509.06    858.01 o 
  -7   1   7    30778.65    28843.07    804.82 o 
  -6   1   7   935938.19   934742.06   8162.99 o 
  -5   1   7   239854.31   252844.41   1777.12 o 
  -4   1   7   174187.11   185883.25   1312.15 o 
  -3   1   7   362446.16   409636.03   5452.73 o 
  -2   1   7   344582.03   388011.88   2875.30 o 
  -1   1   7    28056.75    31101.26   1256.88 o 
   0   1   7   117767.28   137013.14   1152.18 o 
   1   1   7    28973.79    32192.44    802.83 o 
   2   1   7   329990.28   349080.84  14911.20 o 
   3   1   7   359712.81   404778.16   3717.53 o 
   4   1   7   191264.50   207824.09   2438.97 o 
   5   1   7   236666.58   251674.61   1689.16 o 
   6   1   7   931859.75   942884.88   6543.22 o 
   7   1   7    28708.69    28550.48    729.46 o 
   8   1   7    62159.65    59423.02   1445.49 o 
   9   1   7    19098.01    18589.96    628.89 o 
  10   1   7     7655.16     6457.85    605.64 o 
  11   1   7    23877.71    19489.10   1323.64 o 
  12   1   7   113720.41    96004.23   7285.53 o 
  13   1   7    15497.00    12854.47    645.09 o 
  14   1   7     7742.79     7889.48    542.36 o 
  15   1   7    23356.00    24126.65   1578.73 o 
  16   1   7    11320.37    12393.77    784.99 o 
  17   1   7     4755.79     5877.48    624.68 o 
 -17   2   7     9462.43    10963.77    921.96 o 
 -16   2   7    19662.77    20004.03   1103.08 o 
 -15   2   7    43066.29    41870.92   1124.27 o 
 -14   2   7    33456.01    33600.64   1049.71 o 
 -13   2   7    20112.91    18678.78   1411.65 o 
 -12   2   7     5706.51     4433.61    804.67 o 
 -11   2   7   138050.44   123246.34   8016.03 o 
 -10   2   7    36433.97    33531.32   1017.74 o 
  -9   2   7    12512.20    13854.01    925.74 o 
  -8   2   7    54612.52    54451.84   1208.67 o 
  -7   2   7   101677.27   100647.41   1484.34 o 
  -6   2   7    89528.39    94786.25   1061.71 o 
  -5   2   7    15545.40    17803.77    695.43 o 
  -4   2   7    63713.61    72057.55   1377.98 o 
  -3   2   7   147100.52   164562.17   2323.98 o 
  -2   2   7   133011.53   153839.97   1337.39 o 
  -1   2   7   174039.97   199286.27   6482.36 o 
   0   2   7     2532.28     4158.15    372.78 o 
   1   2   7   168791.41   193885.94   5458.57 o 
   2   2   7   139504.92   157284.25   4806.46 o 
   3   2   7   146666.25   162473.19   1722.63 o 
   4   2   7    77250.95    86737.91   3370.21 o 
   5   2   7    18929.89    21853.66    646.71 o 
   6   2   7    87330.83    92916.62   1378.66 o 
   7   2   7    98658.48    97430.98   2437.75 o 
   8   2   7    54872.00    52802.69    915.37 o 
   9   2   7    13585.38    12461.84    561.01 o 
  10   2   7    35177.46    31406.11   2806.44 o 
  11   2   7   139420.62   123197.92   8596.56 o 
  12   2   7     4163.84     3259.04    507.78 o 
  13   2   7    22052.12    19033.24   1471.51 o 
  14   2   7    32864.89    29625.68   1340.97 o 
  15   2   7    47311.62    45282.74   2111.20 o 
  16   2   7    18736.26    19579.54    913.91 o 
  17   2   7     9695.75    10237.87    749.78 o 
 -17   3   7     7707.93     9241.38    708.03 o 
 -16   3   7     2367.78     3268.53    570.88 o 
 -15   3   7     1735.48     1979.64    541.81 o 
 -14   3   7    20159.12    18819.71   1209.55 o 
 -13   3   7    16102.49    15228.63   1213.41 o 
 -12   3   7    36084.46    30538.52   3190.23 o 
 -11   3   7    10597.59     9239.00   1037.47 o 
 -10   3   7    74062.41    66728.55   1619.90 o 
  -9   3   7    63261.92    59899.30   1147.95 o 
  -8   3   7   115430.02   119926.52   4305.69 o 
  -7   3   7   359235.78   378053.50   9753.00 o 
  -6   3   7     2696.44     4165.84    559.72 o 
  -5   3   7    31043.51    35056.86    887.83 o 
  -4   3   7   113187.11   126495.97   1795.61 o 
  -3   3   7    13274.92    16576.91    532.52 o 
  -2   3   7   921789.00  1009150.94   5119.80 o 
  -1   3   7   211432.25   234902.42   5330.82 o 
   0   3   7    91310.09   100021.95   6338.54 o 
   1   3   7   208630.56   226540.31  11143.25 o 
   2   3   7   932319.88  1014832.06  24377.53 o 
   3   3   7    13615.10    16192.65    879.40 o 
   4   3   7   117307.09   129278.83   1345.22 o 
   5   3   7    34043.53    37621.18    802.52 o 
   6   3   7     3467.10     4212.97    436.14 o 
   7   3   7   361660.72   364312.56   5565.06 o 
   8   3   7   113878.91   110436.23   1387.03 o 
   9   3   7    64760.21    60141.19   3420.04 o 
  10   3   7    74582.16    65208.04   3452.31 o 
  11   3   7    12768.46    11417.59   1024.01 o 
  12   3   7    35371.75    30851.92   2210.42 o 
  13   3   7    16585.84    15207.21    706.57 o 
  14   3   7    18961.61    16993.41    929.07 o 
  15   3   7     1964.23     2147.33    528.77 o 
  16   3   7     2261.34     2888.67    569.89 o 
  17   3   7     7721.98     8373.48    705.75 o 
 -16   4   7     2114.90     2535.26    582.43 o 
 -15   4   7     1948.85     2019.20    489.87 o 
 -14   4   7    16766.60    16673.86    838.33 o 
 -13   4   7    25884.77    25150.91    947.54 o 
 -12   4   7    15745.83    13416.62   1183.19 o 
 -11   4   7    37826.92    33368.70   2725.59 o 
 -10   4   7    20113.16    18913.70    839.72 o 
  -9   4   7     1340.32     1908.48    510.46 o 
  -8   4   7   101427.18    99371.91   1351.14 o 
  -7   4   7   340866.91   328495.44   2897.39 o 
  -6   4   7    47379.24    49752.33    796.54 o 
  -5   4   7     9103.71     9819.39    491.83 o 
  -4   4   7    68300.07    68873.23   1093.80 o 
  -3   4   7   188705.91   211169.08   1559.91 o 
  -2   4   7   222428.50   245821.17   4237.68 o 
  -1   4   7  1128017.88  1227429.25  20130.65 o 
   0   4   7   101283.73   106726.45   9141.09 o 
   1   4   7  1161757.00  1211886.00  64223.00 o 
   2   4   7   202534.88   233082.56   2807.15 o 
   3   4   7   199236.70   218168.61   6768.53 o 
   4   4   7    73510.38    74185.45   3173.75 o 
   5   4   7     9169.04     9824.42    669.61 o 
   6   4   7    47276.30    49940.84   1672.25 o 
   7   4   7   341862.88   330641.91   3844.64 o 
   8   4   7   103251.63   100046.68   2121.79 o 
   9   4   7     1027.46     1098.04    350.01 o 
  10   4   7    16886.18    16010.82   1404.44 o 
  11   4   7    38940.01    35052.23   2179.52 o 
  12   4   7    14012.96    13029.61    605.11 o 
  13   4   7    24210.45    22195.74    803.97 o 
  14   4   7    16081.80    15013.67    726.35 o 
  15   4   7     2380.10     2875.73    487.96 o 
  16   4   7     1800.51     2508.89    538.12 o 
 -16   5   7    42561.68    46131.16   1194.65 o 
 -15   5   7     4097.93     4831.23    565.62 o 
 -14   5   7     4078.02     3871.54    540.53 o 
 -13   5   7    19232.54    18553.88    876.13 o 
 -12   5   7     8170.15     6988.53    622.65 o 
 -11   5   7   211527.19   187289.77   9057.33 o 
 -10   5   7    79478.95    75035.24   1280.58 o 
  -9   5   7    68556.56    63744.73   1370.71 o 
  -8   5   7   424698.34   402975.06   3976.87 o 
  -7   5   7   189817.17   189812.16   2948.98 o 
  -6   5   7    99335.06   102169.59   1417.75 o 
  -5   5   7     2193.91     5186.23   1237.10 o 
  -4   5   7   130819.39   143386.19   2433.52 o 
  -3   5   7   131352.31   145656.94   1940.34 o 
  -2   5   7   567829.31   608723.00   8794.96 o 
  -1   5   7    24609.47    27487.29   1480.21 o 
   0   5   7    86097.28    97339.37   4235.21 o 
   1   5   7    20112.64    23047.02   2185.42 o 
   2   5   7   581251.38   622172.38  22900.26 o 
   3   5   7   107086.12   118956.52   2784.34 o 
   4   5   7   143860.73   155750.02   5824.49 o 
   5   5   7     1760.57     2661.91    435.69 o 
   6   5   7   101493.53   106438.22   3036.09 o 
   7   5   7   197890.67   197947.88   3322.31 o 
   8   5   7   430250.06   400835.72   9557.88 o 
   9   5   7    73769.34    67761.73   3891.47 o 
  10   5   7    80696.17    73057.36   3777.38 o 
  11   5   7   218531.42   195206.41   7638.73 o 
  12   5   7     9139.19     8430.67    657.94 o 
  13   5   7    18475.38    16956.43    866.60 o 
  14   5   7     3730.19     4070.80    535.33 o 
  15   5   7     4264.72     5046.97    554.55 o 
  16   5   7    41824.08    46157.25   1381.10 o 
 -16   6   7    23956.75    27119.01   1132.44 o 
 -15   6   7    20861.97    20622.55    872.34 o 
 -14   6   7     2126.79     2073.97    518.58 o 
 -13   6   7    12054.50    11707.36    749.52 o 
 -12   6   7    27777.05    25138.78   1726.77 o 
 -11   6   7    35887.96    31879.71    988.15 o 
 -10   6   7   215081.14   198297.61   2601.28 o 
  -9   6   7     2368.53     2990.64    497.84 o 
  -8   6   7    67712.51    64139.51   1087.43 o 
  -7   6   7   353758.38   343173.16   2758.27 o 
  -6   6   7    21211.25    22853.31    885.19 o 
  -5   6   7     8396.94     8972.70    539.76 o 
  -4   6   7     8202.69     9855.89    549.61 o 
  -3   6   7    29072.84    33904.43   1506.07 o 
  -2   6   7    30283.01    36145.12   1486.11 o 
  -1   6   7     1637.45     1967.94    421.70 o 
   0   6   7    46116.32    48481.75   1033.44 o 
   1   6   7     2531.65     3858.69    495.17 o 
   2   6   7    25631.77    30218.44   1884.81 o 
   3   6   7    32109.53    37511.25   1220.28 o 
   4   6   7     5977.02     6105.40    484.40 o 
   5   6   7     6963.00     7686.39    622.18 o 
   6   6   7    24487.29    25211.00   1126.24 o 
   7   6   7   341942.56   324529.66   6456.65 o 
   8   6   7    63306.43    59332.02   2761.99 o 
   9   6   7     1685.42     1763.83    361.37 o 
  10   6   7   217026.12   192270.88   9222.95 o 
  11   6   7    31931.17    29835.40   1620.03 o 
  12   6   7    27695.57    25472.63   1316.00 o 
  13   6   7    12231.31    11910.66    936.78 o 
  14   6   7     2032.98     1817.29    490.68 o 
  15   6   7    20858.15    20328.85    823.76 o 
  16   6   7    25176.48    26465.42    890.84 o 
 -16   7   7     8919.27     9766.58    802.83 o 
 -15   7   7    12338.78    12758.59    819.87 o 
 -14   7   7     4555.32     4633.66    576.56 o 
 -13   7   7    13871.60    12758.33    760.06 o 
 -12   7   7    10100.92     9783.28    723.79 o 
 -11   7   7    28254.25    26671.79    930.28 o 
 -10   7   7     5273.56     5026.44    554.13 o 
  -9   7   7    26548.12    25179.10    849.04 o 
  -8   7   7     4027.42     4249.33    493.21 o 
  -7   7   7    61486.21    61490.35   1002.61 o 
  -6   7   7   270590.84   273280.59   3509.31 o 
  -5   7   7    41484.92    43747.63   1028.11 o 
  -4   7   7    49354.16    49359.89   1495.53 o 
  -3   7   7   375883.16   391650.44   5306.66 o 
  -2   7   7    28160.41    28280.85   1281.73 o 
  -1   7   7    13301.72    14961.15   1154.49 o 
   0   7   7    58798.16    68315.28   1187.40 o 
   1   7   7    11683.83    12503.43   1170.18 o 
   2   7   7    27995.21    29436.48   2239.56 o 
   3   7   7   362781.19   388119.69   6889.55 o 
   4   7   7    49975.09    51487.38    798.74 o 
   5   7   7    45022.84    46032.57   1234.41 o 
   6   7   7   274575.62   264002.75   7488.34 o 
   7   7   7    60740.27    59437.11   2421.06 o 
   8   7   7     3226.28     3266.00    349.24 o 
   9   7   7    26531.67    24262.27   1459.15 o 
  10   7   7     6299.73     5809.95    534.42 o 
  11   7   7    30197.06    27598.48   1591.24 o 
  12   7   7     9008.39     8284.73    778.60 o 
  13   7   7    14199.15    13666.18    622.77 o 
  14   7   7     4352.53     4616.44    584.72 o 
  15   7   7    12428.42    12300.42    710.95 o 
  16   7   7     8676.91     9275.73    637.16 o 
 -16   8   7     7430.97     8145.18    712.87 o 
 -15   8   7    22591.39    22562.91   1491.61 o 
 -14   8   7     1741.50     1384.10    597.77 o 
 -13   8   7     7304.44     7795.54    644.18 o 
 -12   8   7    46772.01    44078.63   2272.65 o 
 -11   8   7    26147.70    24401.55    933.55 o 
 -10   8   7    41205.75    39764.55    979.34 o 
  -9   8   7    89494.50    84650.77   1237.00 o 
  -8   8   7     7735.27     8080.58    537.60 o 
  -7   8   7    35926.85    34999.78    844.38 o 
  -6   8   7   123381.06   126213.38   1941.03 o 
  -5   8   7    79422.84    82453.89   2015.94 o 
  -4   8   7   238015.95   224921.72  13889.30 o 
  -3   8   7   550067.94   547930.19  13699.79 o 
  -2   8   7   114783.87   122304.07   4124.05 o 
  -1   8   7    17284.13    18632.60    854.01 o 
   0   8   7    45909.84    51480.90   1399.61 o 
   1   8   7    18501.94    20575.65    825.71 o 
   2   8   7   107678.39   119564.77   6132.57 o 
   3   8   7   566218.25   594397.25  18133.48 o 
   4   8   7   234839.86   252311.27   8208.94 o 
   5   8   7    73563.38    69859.36   1009.20 o 
   6   8   7   124429.88   116904.76   3680.41 o 
   7   8   7    35235.00    33292.91   1837.42 o 
   8   8   7     8538.71     7965.87    462.60 o 
   9   8   7    89016.30    78333.16   4378.22 o 
  10   8   7    43500.59    40603.17   2266.76 o 
  11   8   7    26572.64    23549.95   1375.42 o 
  12   8   7    45306.32    44913.11   1675.12 o 
  13   8   7     6789.23     6897.23    515.59 o 
  14   8   7     1735.05     2038.14    506.09 o 
  15   8   7    22689.57    20983.91    861.07 o 
  16   8   7     7157.26     7841.08    621.92 o 
 -16   9   7     6175.40     7070.00    692.37 o 
 -15   9   7    30480.54    33069.98   1608.11 o 
 -14   9   7    27454.76    27135.56   1795.16 o 
 -13   9   7    40639.55    39428.80   2043.34 o 
 -12   9   7   161031.39   151638.47   7161.49 o 
 -11   9   7    12198.78    11598.47    749.81 o 
 -10   9   7     8229.96     7444.80    624.20 o 
  -9   9   7    10039.75    10708.52    604.32 o 
  -8   9   7     1770.32     2838.18    451.06 o 
  -7   9   7   191428.73   183668.67   3142.56 o 
  -6   9   7    59482.66    60121.64   1436.56 o 
  -5   9   7    57075.40    57489.02    932.92 o 
  -4   9   7   234541.02   241122.58   3921.42 o 
  -3   9   7   128826.66   130288.47   5231.91 o 
  -2   9   7   169760.42   177144.59   8636.54 o 
  -1   9   7    99392.00   113015.44   2983.10 o 
   0   9   7   181241.97   204065.19   3718.02 o 
   1   9   7    96055.28   107263.45   3500.90 o 
   2   9   7   178904.06   189270.23   2547.83 o 
   3   9   7   136955.97   139920.23   4673.51 o 
   4   9   7   222496.12   216755.81   3848.36 o 
   5   9   7    65989.81    64953.83   1718.93 o 
   6   9   7    60730.63    55364.45   2163.38 o 
   7   9   7   191565.25   169063.97   8731.63 o 
   8   9   7     3122.45     2336.66    532.61 o 
   9   9   7     9620.58     8821.77    740.34 o 
  10   9   7     8746.19     7812.98    676.89 o 
  11   9   7    10659.38    10409.45    580.34 o 
  12   9   7   158756.34   148498.36   4311.91 o 
  13   9   7    39597.07    37366.95   1052.08 o 
  14   9   7    26043.82    24783.94   1131.18 o 
  15   9   7    30827.69    32664.99   1354.68 o 
  16   9   7     6560.89     7829.20    632.14 o 
 -16  10   7    18566.09    20121.66    983.37 o 
 -15  10   7    67274.44    73023.96   3961.03 o 
 -14  10   7     7532.62     7148.02    712.61 o 
 -13  10   7     3436.91     3450.51    641.48 o 
 -12  10   7    58069.34    55733.69   1814.45 o 
 -11  10   7   124295.49   116433.57   4352.31 o 
 -10  10   7     2423.40     2876.51    539.78 o 
  -9  10   7    49330.14    46209.58    955.58 o 
  -8  10   7    18316.02    17575.38    726.60 o 
  -7  10   7     5775.87     5478.21    475.32 o 
  -6  10   7    58676.77    58883.82   1329.12 o 
  -5  10   7   117546.13   115610.70   2181.59 o 
  -4  10   7    11596.27    11671.84    637.80 o 
  -3  10   7    34078.55    34931.04   1808.26 o 
  -2  10   7     7077.28     7887.49    841.21 o 
  -1  10   7    86983.25    96882.81   4003.80 o 
   0  10   7     7565.29     7927.60    515.70 o 
   1  10   7    90769.72    98970.83   3284.71 o 
   2  10   7     7533.27     7818.69    842.74 o 
   3  10   7    26560.96    24566.56    848.05 o 
   4  10   7     9598.68     9568.39    494.63 o 
   5  10   7   119069.73   112252.80   2209.00 o 
   6  10   7    55490.90    53705.70   2045.72 o 
   7  10   7     5373.90     4440.89    459.61 o 
   8  10   7    21342.18    19489.10   1537.82 o 
   9  10   7    49019.25    42183.69   3125.56 o 
  10  10   7     3157.06     2943.69    374.78 o 
  11  10   7   120808.56   111975.29   4249.38 o 
  12  10   7    58517.19    56117.36   1448.23 o 
  13  10   7     3284.69     3286.42    357.75 o 
  14  10   7     8377.28     8560.42    564.90 o 
  15  10   7    67855.62    71923.12   2998.67 o 
  16  10   7    18808.08    20737.28    932.74 o 
 -15  11   7     1495.37     1864.16    602.01 o 
 -14  11   7     5521.61     5555.99    693.00 o 
 -13  11   7    34041.40    33325.82   1472.35 o 
 -12  11   7      887.92     1093.90    587.82 o 
 -11  11   7    35599.48    34919.50   1987.42 o 
 -10  11   7     8749.76     8119.96    614.78 o 
  -9  11   7     3145.17     3273.17    453.88 o 
  -8  11   7      946.78     1645.11    412.77 o 
  -7  11   7    37857.02    37529.76    816.30 o 
  -6  11   7     3982.04     4719.12    383.43 o 
  -5  11   7    42150.14    42230.21   1005.74 o 
  -4  11   7    70592.80    69325.45   1275.91 o 
  -3  11   7    25508.14    25093.03   1326.21 o 
  -2  11   7    67134.20    71860.43   1341.79 o 
  -1  11   7   131002.52   134738.38   6109.49 o 
   0  11   7     8789.41     9844.20    777.33 o 
   1  11   7   134458.53   135623.58   7195.34 o 
   2  11   7    67595.75    65278.50   3493.93 o 
   3  11   7    30875.40    29076.32   1585.92 o 
   4  11   7    71563.37    67478.52   2193.39 o 
   5  11   7    40259.68    37524.07   1509.89 o 
   6  11   7     4985.45     4766.42    479.69 o 
   7  11   7    39385.79    36525.84   1770.56 o 
   8  11   7      957.95      815.88    327.25 o 
   9  11   7     4465.02     4130.76    420.48 o 
  10  11   7     8504.45     8117.10    504.15 o 
  11  11   7    35103.10    32675.14   1323.12 o 
  12  11   7     1144.82     1424.02    352.57 o 
  13  11   7    33875.18    33051.10   1168.23 o 
  14  11   7     4433.55     4251.17    392.93 o 
  15  11   7     1926.18     2204.04    536.28 o 
 -15  12   7     2003.07     1998.77    612.45 o 
 -14  12   7     7815.77     7889.70    746.91 o 
 -13  12   7    66992.59    64852.79   2553.17 o 
 -12  12   7    31029.24    31187.56   3209.13 o 
 -11  12   7      731.40      382.83    563.45 o 
 -10  12   7    42060.05    40200.79   1695.42 o 
  -9  12   7     1982.98     2130.17    496.48 o 
  -8  12   7   209295.00   197327.92   3160.67 o 
  -7  12   7    74675.42    72008.27   1218.76 o 
  -6  12   7     8345.00     8974.11    435.16 o 
  -5  12   7    61554.20    63973.59    817.46 o 
  -4  12   7    61555.23    64108.34    977.69 o 
  -3  12   7     5649.95     5987.61    406.19 o 
  -2  12   7    48943.71    51054.69   1164.44 o 
  -1  12   7    69316.15    75508.20   1880.38 o 
   0  12   7    42262.29    42530.46   2140.35 o 
   1  12   7    70335.04    70409.78   3665.92 o 
   2  12   7    47311.80    42859.80   2921.46 o 
   3  12   7     4653.75     4278.67    512.32 o 
   4  12   7    62182.55    58146.96   2532.30 o 
   5  12   7    61271.16    58181.34   2201.66 o 
   6  12   7     9137.50     8079.87    575.32 o 
   7  12   7    72575.38    64700.18   2471.94 o 
   8  12   7   208698.91   184699.61   9027.89 o 
   9  12   7     2489.42     2100.83    391.07 o 
  10  12   7    42672.80    38853.72   2207.78 o 
  11  12   7      904.11     1057.02    359.44 o 
  12  12   7    30544.40    29509.33   1128.88 o 
  13  12   7    68853.74    66519.77   1012.04 o 
  14  12   7     7442.97     8119.97    469.15 o 
  15  12   7     1903.45     2013.79    559.41 o 
 -15  13   7     7737.77     7853.47    755.82 o 
 -14  13   7    18674.97    18722.43    985.53 o 
 -13  13   7    24981.03    24585.16   1151.17 o 
 -12  13   7    10706.40    11319.12    819.03 o 
 -11  13   7    50393.76    47649.06   2562.47 o 
 -10  13   7    48417.21    44243.36   1671.18 o 
  -9  13   7    33120.09    30457.95   1090.48 o 
  -8  13   7    34987.78    32488.20    870.18 o 
  -7  13   7    42574.04    40171.62    826.73 o 
  -6  13   7    11879.13    12138.54    556.44 o 
  -5  13   7    93802.16    90530.56   1334.82 o 
  -4  13   7    40277.71    38821.98   1491.39 o 
  -3  13   7    89997.90    86926.28   1712.18 o 
  -2  13   7    82782.58    84098.91   1251.74 o 
  -1  13   7     7976.69     7467.40    496.89 o 
   0  13   7   118606.78   112261.31   4026.50 o 
   1  13   7     6863.71     6725.91    547.17 o 
   2  13   7    83575.73    79624.09   2622.22 o 
   3  13   7    88901.18    83414.51   4405.18 o 
   4  13   7    40140.44    36243.61   1762.82 o 
   5  13   7    92136.33    82490.95   3368.90 o 
   6  13   7    12400.00    12052.33    708.17 o 
   7  13   7    44557.25    40038.90   2491.07 o 
   8  13   7    36074.06    31660.01   1729.20 o 
   9  13   7    37138.85    33199.20   1771.76 o 
  10  13   7    49231.62    45580.97   2072.96 o 
  11  13   7    50237.74    46670.82   1989.78 o 
  12  13   7    10344.47    10193.59    644.36 o 
  13  13   7    26199.11    26319.66    826.60 o 
  14  13   7    18089.67    18273.04    604.76 o 
  15  13   7     8028.90     8063.47    517.35 o 
 -14  14   7     3428.46     3040.33    653.65 o 
 -13  14   7    14222.45    14843.75   1219.32 o 
 -12  14   7    18683.33    18317.90    972.03 o 
 -11  14   7    24547.89    24568.96   1124.17 o 
 -10  14   7     8941.81     9385.46    807.73 o 
  -9  14   7    22809.22    21087.35    954.52 o 
  -8  14   7    40687.97    39349.91    925.37 o 
  -7  14   7    67492.55    62429.05   1602.76 o 
  -6  14   7    20144.23    18869.80    646.10 o 
  -5  14   7    56738.82    53735.45    977.75 o 
  -4  14   7     3273.90     3674.19    471.29 o 
  -3  14   7    33516.60    32738.19    694.58 o 
  -2  14   7    40941.59    39817.53   1489.67 o 
  -1  14   7   127413.72   126606.02   2296.62 o 
   0  14   7    14488.76    14145.74    625.93 o 
   1  14   7   127696.38   126457.05   3217.15 o 
   2  14   7    40437.59    37467.01   1309.91 o 
   3  14   7    34692.88    32095.90   2478.20 o 
   4  14   7     2561.30     2404.86    493.34 o 
   5  14   7    60519.26    53118.89   2003.49 o 
   6  14   7    21186.43    19585.76   1590.67 o 
   7  14   7    67114.92    58244.07   2715.89 o 
   8  14   7    40261.09    36810.27   1972.02 o 
   9  14   7    24437.47    21929.29   1454.16 o 
  10  14   7     8063.43     7652.54    643.71 o 
  11  14   7    25998.99    24504.63   1203.75 o 
  12  14   7    20820.79    19220.62   1202.19 o 
  13  14   7    14314.10    14321.01    683.23 o 
  14  14   7     3956.44     3994.64    407.61 o 
 -14  15   7     4800.67     5730.60    717.89 o 
 -13  15   7    29218.83    29194.58   1769.08 o 
 -12  15   7    28386.79    28335.68   1120.41 o 
 -11  15   7    30057.84    29459.42   1178.79 o 
 -10  15   7      727.28      734.79    615.60 o 
  -9  15   7    30450.05    27913.24   1039.17 o 
  -8  15   7    33179.70    31689.76   1226.10 o 
  -7  15   7     6387.37     6789.54    532.18 o 
  -6  15   7    14654.68    13687.93    667.71 o 
  -5  15   7    44507.17    42369.13    875.99 o 
  -4  15   7     8045.95     8644.50    588.08 o 
  -3  15   7    20042.25    19482.89    814.64 o 
  -2  15   7     2353.25     2461.67    317.31 o 
  -1  15   7     7693.23     7492.30    480.30 o 
   0  15   7      269.87     1099.91    340.17 o 
   1  15   7     7236.85     7274.69    715.07 o 
   2  15   7     3652.76     3245.28    386.11 o 
   3  15   7    18787.30    16653.04   1456.54 o 
   4  15   7     7140.87     6129.08    753.32 o 
   5  15   7    44631.27    38927.26   1987.03 o 
   6  15   7    14816.72    14268.72    997.45 o 
   7  15   7     5961.83     5067.74    688.08 o 
   8  15   7    35528.45    30775.17   2029.58 o 
   9  15   7    31261.56    28285.93   2433.48 o 
  10  15   7      855.57      424.63    389.41 o 
  11  15   7    29113.18    26927.83   1665.60 o 
  12  15   7    27021.81    27344.43   1581.61 o 
  13  15   7    28204.91    27745.66   1348.21 o 
  14  15   7     4768.45     4580.28    432.18 o 
 -14  16   7    13943.83    15071.23   1066.62 o 
 -13  16   7     4671.14     4915.28    739.27 o 
 -12  16   7    74675.30    73765.40   3835.33 o 
 -11  16   7    17959.69    16852.54   1391.79 o 
 -10  16   7     1691.14     1391.11    635.80 o 
  -9  16   7    37140.11    34192.59   1278.64 o 
  -8  16   7   110441.50   101014.30   2266.52 o 
  -7  16   7    18986.48    18325.27    724.57 o 
  -6  16   7    36316.21    33658.46    899.24 o 
  -5  16   7    12248.07    11079.72    668.98 o 
  -4  16   7    33970.73    32089.36    841.99 o 
  -3  16   7    56380.33    52935.62   1288.24 o 
  -2  16   7     7497.18     7358.08    403.57 o 
  -1  16   7    10370.01    10234.04    493.04 o 
   0  16   7   133111.91   127432.16   2361.65 o 
   1  16   7     8948.27     8963.27    678.21 o 
   2  16   7     8544.27     7986.68    611.56 o 
   3  16   7    60110.44    51503.73   3473.97 o 
   4  16   7    28702.79    25088.41   2214.08 o 
   5  16   7    11586.72    10281.57    662.28 o 
   6  16   7    32133.92    28864.03   1912.64 o 
   7  16   7    18723.53    17075.93   1192.24 o 
   8  16   7   109849.69    94981.72   6479.95 o 
   9  16   7    36001.49    32871.61   2149.39 o 
  10  16   7     1612.80      954.86    408.08 o 
  11  16   7    18794.38    17863.89   1146.02 o 
  12  16   7    74275.02    70533.77   3571.44 o 
  13  16   7     4721.32     5043.27    498.14 o 
  14  16   7    14828.63    15218.15    744.48 o 
 -13  17   7    29818.11    31132.82   1539.46 o 
 -12  17   7    12528.44    12551.84    906.08 o 
 -11  17   7    35952.71    35820.67   1269.82 o 
 -10  17   7     5477.05     4793.31    747.65 o 
  -9  17   7    36935.31    33162.19   1298.85 o 
  -8  17   7    39913.91    34764.61   1157.86 o 
  -7  17   7    46706.22    43328.02   1058.72 o 
  -6  17   7    33005.90    30680.52    893.22 o 
  -5  17   7    51975.78    47109.04   1037.21 o 
  -4  17   7    19190.30    18546.37    769.88 o 
  -3  17   7    37054.45    36580.53   1361.33 o 
  -2  17   7    21541.75    19424.52   1039.05 o 
  -1  17   7    59190.20    57443.51   1131.94 o 
   0  17   7   165948.28   156260.72   2077.36 o 
   1  17   7    55174.00    52267.57   2767.36 o 
   2  17   7    19793.03    17203.19    976.02 o 
   3  17   7    31731.83    28394.46   1617.49 o 
   4  17   7    20633.64    16961.52   1469.91 o 
   5  17   7    49751.83    41447.39   2251.51 o 
   6  17   7    33436.40    29024.25   1717.89 o 
   7  17   7    46441.38    41188.89   2465.92 o 
   8  17   7    38425.54    33468.12   2175.75 o 
   9  17   7    35940.10    31880.82   2846.91 o 
  10  17   7     6218.32     5950.29    848.85 o 
  11  17   7    34109.07    33674.91   2047.12 o 
  12  17   7    11961.66    12258.71    921.27 o 
  13  17   7    30462.45    30820.52   1785.91 o 
 -13  18   7     8429.56     9591.69    831.63 o 
 -12  18   7     8344.49     8013.05    771.76 o 
 -11  18   7    12652.47    11311.75    885.35 o 
 -10  18   7    13331.56    12411.15    924.59 o 
  -9  18   7    61348.79    56596.23   1593.13 o 
  -8  18   7     2660.83     2512.20    589.68 o 
  -7  18   7      212.77      331.73    402.42 o 
  -6  18   7    15284.02    14342.74    728.76 o 
  -5  18   7    10476.28     9067.34    651.83 o 
  -4  18   7    76944.65    69738.60   2647.64 o 
  -3  18   7     4430.20     5245.67    530.58 o 
  -2  18   7    76706.96    73485.52   1415.25 o 
  -1  18   7    15461.64    14292.88    874.23 o 
   0  18   7    85214.77    79651.08   1360.79 o 
   1  18   7    15563.41    14298.78   1267.17 o 
   2  18   7    72839.05    63508.75   3821.64 o 
   3  18   7     4923.03     4305.68    462.53 o 
   4  18   7    73558.52    61046.34   4890.22 o 
   5  18   7    10666.36     8960.88   1090.02 o 
   6  18   7    14353.75    13237.35    781.90 o 
   7  18   7      159.98     -105.45    406.78 o 
   8  18   7     2056.32     1825.46    560.82 o 
   9  18   7    58938.81    52336.84   3288.82 o 
  10  18   7    12719.58    11373.75   1157.28 o 
  11  18   7    13194.12    12709.78   1092.85 o 
  12  18   7     8673.77     8619.85    928.90 o 
  13  18   7     9211.69    10100.83    856.60 o 
 -12  19   7    15202.71    15235.47    990.12 o 
 -11  19   7     2480.48     2239.34    692.99 o 
 -10  19   7     6379.74     6208.69    783.07 o 
  -9  19   7     1277.23     1242.52    640.45 o 
  -8  19   7    20810.13    20165.75   1171.87 o 
  -7  19   7    43626.32    39430.72   1419.71 o 
  -6  19   7     9295.69     8408.56    641.35 o 
  -5  19   7    12590.93    11769.07    685.26 o 
  -4  19   7     4753.00     5126.62    559.45 o 
  -3  19   7    17771.87    17568.03    803.72 o 
  -2  19   7      758.62      878.75    485.48 o 
  -1  19   7    68192.95    65226.81   1488.09 o 
   0  19   7    22244.31    20227.75   1291.14 o 
   1  19   7    71225.51    65222.16   1913.62 o 
   2  19   7      768.20      878.67    337.99 o 
   3  19   7    18598.79    16358.13    959.39 o 
   4  19   7     3799.11     2885.02    551.15 o 
   5  19   7    11757.15    10077.77   1201.49 o 
   6  19   7     9427.06     8797.25    836.13 o 
   7  19   7    42552.31    38319.68   1964.24 o 
   8  19   7    20783.05    20217.16   1929.89 o 
   9  19   7     1238.55     1365.50    466.84 o 
  10  19   7     6693.67     5581.85    902.45 o 
  11  19   7     2222.43     1625.40    762.01 o 
  12  19   7    14071.17    13874.05   1155.23 o 
 -12  20   7    19074.77    18531.45   1229.10 o 
 -11  20   7     8811.82     7924.20    826.50 o 
 -10  20   7    41006.72    38005.13   1371.22 o 
  -9  20   7    29543.03    27100.49   1250.27 o 
  -8  20   7    22774.40    20744.90   1185.36 o 
  -7  20   7    56716.34    50411.38   1827.47 o 
  -6  20   7     9987.10    10212.14    664.12 o 
  -5  20   7     6260.90     6832.32    577.14 o 
  -4  20   7    87658.25    86601.09   2172.81 o 
  -3  20   7    34261.40    36226.38   1017.02 o 
  -2  20   7     8342.65     8514.72    634.88 o 
  -1  20   7    58678.46    57043.73   1155.04 o 
   0  20   7       69.84     -207.34    579.61 o 
   1  20   7    57912.97    52762.51   1692.51 o 
   2  20   7     9477.28     8214.05    555.35 o 
   3  20   7    31887.83    28626.66   1053.22 o 
   4  20   7    87584.73    75576.39   4582.35 o 
   5  20   7     6154.71     5010.51   1018.60 o 
   6  20   7    10847.17    10000.27    715.93 o 
   7  20   7    58701.12    52416.96   3139.29 o 
   8  20   7    21922.91    20390.43   1180.41 o 
   9  20   7    28496.95    25773.37   1669.48 o 
  10  20   7    39820.68    37764.52   3070.20 o 
  11  20   7     9741.91    10226.33   1240.37 o 
  12  20   7    18493.20    18530.35   1521.57 o 
 -11  21   7    10998.17    10954.99    905.59 o 
 -10  21   7    25341.31    24261.43   1220.76 o 
  -9  21   7    11746.84    11997.04    972.71 o 
  -8  21   7     9947.32     8734.96    939.01 o 
  -7  21   7    12351.94    11296.70    847.09 o 
  -6  21   7    16719.71    15684.59    763.52 o 
  -5  21   7     5797.39     5584.41    581.56 o 
  -4  21   7   130881.99   127749.34   4583.80 o 
  -3  21   7    60977.38    60954.39   1777.45 o 
  -2  21   7    71429.29    70191.63   1448.19 o 
  -1  21   7    67300.53    67289.45   1378.94 o 
   0  21   7     1634.77     1526.21    471.37 o 
   1  21   7    66061.27    61591.51   2012.13 o 
   2  21   7    67681.16    58904.32   3561.93 o 
   3  21   7    61557.30    54994.47   2417.05 o 
   4  21   7   137146.33   118921.78   5584.79 o 
   5  21   7     5892.56     5026.11    687.10 o 
   6  21   7    17424.25    16157.07   1814.54 o 
   7  21   7    11690.97    11513.65   1080.17 o 
   8  21   7     9723.65     9096.91    819.76 o 
   9  21   7    11085.66    10353.56    962.28 o 
  10  21   7    25809.43    25038.44   1740.09 o 
  11  21   7    10789.97    10655.23   1411.99 o 
 -10  22   7    14244.35    14552.98   1012.55 o 
  -9  22   7    10612.18     9633.54    948.34 o 
  -8  22   7     7474.07     6645.00    871.41 o 
  -7  22   7     7244.80     7544.74    965.61 o 
  -6  22   7     8310.76     7885.09    620.11 o 
  -5  22   7    28361.72    28313.43   1374.04 o 
  -4  22   7    29096.83    29593.14   1515.59 o 
  -3  22   7    21711.05    22504.71    881.44 o 
  -2  22   7    13162.12    12248.94    785.32 o 
  -1  22   7    10846.85    11845.74    713.97 o 
   0  22   7    47830.69    48587.96   1079.97 o 
   1  22   7     8852.29     9329.88    624.03 o 
   2  22   7    13026.40    11947.10   1053.95 o 
   3  22   7    23033.52    20344.10   1388.44 o 
   4  22   7    30389.35    26536.35   1629.02 o 
   5  22   7    28937.38    25018.77   1982.79 o 
   6  22   7     9379.62     8092.60   1281.82 o 
   7  22   7     7080.67     6846.02    618.78 o 
   8  22   7     8152.48     7912.67   1050.21 o 
   9  22   7    11521.25    10607.47    652.38 o 
  10  22   7    14227.62    14910.35   1185.73 o 
 -10  23   7     5796.52     5641.42    829.01 o 
  -9  23   7     5306.52     5203.12    840.39 o 
  -8  23   7    15456.15    14789.48   1347.70 o 
  -7  23   7     2885.91     2247.75    833.36 o 
  -6  23   7      496.08      325.79    478.11 o 
  -5  23   7    31478.82    32421.47   1748.71 o 
  -4  23   7    27215.22    28093.58   1272.40 o 
  -3  23   7     7976.60     8058.07    686.65 o 
  -2  23   7    22720.46    23000.31    845.40 o 
  -1  23   7     3472.21     3186.12    495.88 o 
   0  23   7     2241.88     2616.63    499.97 o 
   1  23   7     3435.23     3511.37    514.34 o 
   2  23   7    23469.00    22291.50    811.88 o 
   3  23   7     8210.10     8722.61    731.01 o 
   4  23   7    26380.62    21654.76   1548.65 o 
   5  23   7    29660.71    25117.56   2145.48 o 
   6  23   7      696.18      444.63    521.28 o 
   7  23   7     3245.76     3460.47    844.91 o 
   8  23   7    16810.16    16018.80   1308.33 o 
   9  23   7     5019.87     4871.22    624.74 o 
  10  23   7     5488.77     5589.78    543.51 o 
  -9  24   7     2376.61     2998.47    798.15 o 
  -8  24   7    14391.96    16114.38   1167.02 o 
  -7  24   7    49601.98    50869.11   2447.20 o 
  -6  24   7    10099.48     9865.62   1210.08 o 
  -5  24   7      438.63      310.75    487.56 o 
  -4  24   7     7313.90     8287.77    630.10 o 
  -3  24   7    69584.48    72359.97   1568.24 o 
  -2  24   7    65103.32    68190.98   1345.01 o 
  -1  24   7     7131.96     8054.63    587.54 o 
   0  24   7    16208.36    17271.96    786.54 o 
   1  24   7     8221.92     9267.29    605.85 o 
   2  24   7    61088.96    58871.44   1553.46 o 
   3  24   7    75703.43    72588.52   3018.80 o 
   4  24   7     8694.09     7905.33    779.97 o 
   5  24   7      487.94      -26.22    863.88 o 
   6  24   7    11212.76    11154.66   1211.97 o 
   7  24   7    49731.45    53647.30   2364.25 o 
   8  24   7    13702.99    14934.41   1046.28 o 
   9  24   7     2387.72     2520.74    511.18 o 
  -8  25   7     1037.77      984.40    606.03 o 
  -7  25   7     5907.54     6357.35    764.50 o 
  -6  25   7    70729.20    83642.78   2136.07 o 
  -5  25   7    49779.21    56241.41   2481.51 o 
  -4  25   7     5752.75     7805.31    613.66 o 
  -3  25   7     9409.41    10302.42    698.04 o 
  -2  25   7    45960.52    48757.28   1248.79 o 
  -1  25   7    60039.08    62883.36   2512.93 o 
   0  25   7    69273.80    69552.59   2090.55 o 
   1  25   7    61738.24    61798.06   2105.14 o 
   2  25   7    47110.61    46359.98   1359.97 o 
   3  25   7    10070.81     9000.80    801.96 o 
   4  25   7     6021.44     7067.48    798.46 o 
   5  25   7    53103.46    52225.37   1472.93 o 
   6  25   7    72751.65    75053.62   6174.56 o 
   7  25   7     5658.98     5881.15    734.17 o 
   8  25   7     1116.80     1402.72    485.88 o 
  -7  26   7    13125.31    16236.58   1083.17 o 
  -6  26   7     6716.05     6648.67    975.04 o 
  -5  26   7    10935.77    12116.00    732.63 o 
  -4  26   7    10259.33    12918.18   1045.40 o 
  -3  26   7      576.62     1041.50    474.95 o 
  -2  26   7    31179.33    33481.66   1021.29 o 
  -1  26   7     7097.68     7927.40    583.26 o 
   0  26   7    25745.56    28722.44   1035.29 o 
   1  26   7     7433.95     8216.02    605.98 o 
   2  26   7    30193.52    32750.23   1391.90 o 
   3  26   7      876.61     1096.10    597.34 o 
   4  26   7     9773.53    10102.84    832.35 o 
   5  26   7    11184.69    11753.39    963.16 o 
   6  26   7     6003.36     6478.60    759.88 o 
   7  26   7    13774.96    15774.56   1260.31 o 
  -5  27   7     1029.40     1062.81    542.87 o 
  -4  27   7     2779.54     3536.47    546.90 o 
  -3  27   7     8100.97     9475.15    657.67 o 
  -2  27   7     4018.88     5417.95    596.19 o 
  -1  27   7     1182.77     1275.08    477.27 o 
   0  27   7    14942.73    16669.34    845.18 o 
   1  27   7      988.06     1150.06    477.52 o 
   2  27   7     4974.69     6290.67    705.90 o 
   3  27   7     8472.21     9451.66    821.91 o 
   4  27   7     3002.55     3650.54    730.33 o 
   5  27   7     1171.15     1279.39    680.98 o 
  -3  28   7    21921.27    26071.79   1166.45 o 
  -2  28   7     3552.32     4078.46    552.47 o 
  -1  28   7    19189.46    23104.35   1354.58 o 
   0  28   7      127.62      540.52    454.24 o 
   1  28   7    20260.62    25527.65   1208.84 o 
   2  28   7     3752.78     3977.20    688.36 o 
   3  28   7    21176.37    21819.00   1055.33 o 
   0   0   8    30839.73    34211.83    874.34 o 
   1   0   8     1429.79     3659.92    457.71 o 
   2   0   8    17568.21    22344.02   2016.86 o 
   3   0   8    84406.30    98702.10    935.01 o 
   4   0   8   190854.70   206163.92   3421.67 o 
   5   0   8    63187.13    66609.77    989.16 o 
   6   0   8   249482.30   252115.58   1609.61 o 
   7   0   8   115631.90   120073.76   1191.03 o 
   8   0   8    13469.42    12472.39    625.38 o 
   9   0   8        4.45       38.61    310.32 o 
  10   0   8     8179.62     7949.41    468.79 o 
  11   0   8      581.17       -9.23    554.61 o 
  12   0   8      166.13      112.50    428.04 o 
  13   0   8    42528.80    36373.23   3378.77 o 
  14   0   8    18102.61    17892.46    893.15 o 
  15   0   8       56.83      376.39    487.46 o 
  16   0   8      613.89      800.17    499.03 o 
 -16   1   8       93.96      429.74    462.38 o 
 -15   1   8     3548.78     3409.02    564.64 o 
 -14   1   8    12726.40    11650.42    688.27 o 
 -13   1   8    10339.18     8436.41    898.48 o 
 -12   1   8    17797.11    14165.08   1681.14 o 
 -11   1   8    29178.07    25892.82   2059.30 o 
 -10   1   8    61994.96    58968.85   1168.71 o 
  -9   1   8    40874.17    41046.66    769.10 o 
  -8   1   8    47639.61    45120.42   1034.65 o 
  -7   1   8     5263.76     6029.79    607.19 o 
  -6   1   8   610055.88   612760.38   4434.69 o 
  -5   1   8     7944.90     8705.63    546.53 o 
  -4   1   8    25549.88    27846.47    685.43 o 
  -3   1   8   197931.42   219261.16   1871.79 o 
  -2   1   8   142590.39   159203.59   2308.83 o 
  -1   1   8    46544.73    52351.02   1874.31 o 
   0   1   8    32013.79    38299.75    769.41 o 
   1   1   8    54707.86    62643.18   1056.28 o 
   2   1   8   155181.95   163716.06   5246.30 o 
   3   1   8   198878.42   213051.95   4004.42 o 
   4   1   8    22751.79    24626.50    922.20 o 
   5   1   8     8122.77     9652.86    562.92 o 
   6   1   8   601842.75   609911.00   2596.11 o 
   7   1   8     4964.11     5106.84    438.73 o 
   8   1   8    43769.99    41364.52   1442.73 o 
   9   1   8    39688.29    39216.55    791.86 o 
  10   1   8    56800.47    52258.28   1296.77 o 
  11   1   8    28297.30    24592.26   2242.48 o 
  12   1   8    16566.20    13431.65   1231.72 o 
  13   1   8    10322.40     8908.76    858.26 o 
  14   1   8    11078.36     8714.66    627.77 o 
  15   1   8     3528.79     4380.26    597.22 o 
  16   1   8      153.60      429.18    593.92 o 
 -16   2   8    30612.39    31890.91   1361.12 o 
 -15   2   8    13694.69    13701.04    802.30 o 
 -14   2   8    61053.85    57520.40   1609.46 o 
 -13   2   8     3896.78     2959.30    675.84 o 
 -12   2   8    47038.68    40073.35   4824.46 o 
 -11   2   8    15937.10    14689.79    854.66 o 
 -10   2   8    83590.36    79256.39   2085.22 o 
  -9   2   8    83758.56    85182.53   1637.34 o 
  -8   2   8    42348.20    41938.68   1209.23 o 
  -7   2   8    64435.30    67429.93   1241.95 o 
  -6   2   8   253813.34   256052.77   2629.66 o 
  -5   2   8   307478.56   318100.47   2645.16 o 
  -4   2   8     3993.33     4898.04    525.57 o 
  -3   2   8    84272.30    92911.72   1354.47 o 
  -2   2   8   111732.87   120959.82   1485.66 o 
  -1   2   8   182400.41   189951.66   2804.29 o 
   0   2   8   249738.70   277269.00   7863.04 o 
   1   2   8   163985.16   160829.03   9520.12 o 
   2   2   8   124875.34   127915.39   3333.55 o 
   3   2   8    90134.79    95516.88   4475.87 o 
   4   2   8     7639.63     8750.31    488.31 o 
   5   2   8   306320.47   319553.72   6121.68 o 
   6   2   8   251706.70   258514.48   2281.75 o 
   7   2   8    68879.35    71961.09   1032.95 o 
   8   2   8    44089.79    42271.30   1079.00 o 
   9   2   8    83859.92    82546.74   1076.65 o 
  10   2   8    85378.65    79931.10   2621.15 o 
  11   2   8    15596.70    13608.79   1514.67 o 
  12   2   8    47842.98    40586.23   3685.88 o 
  13   2   8     3962.05     3383.65    504.16 o 
  14   2   8    61527.58    56174.98   3229.37 o 
  15   2   8    14496.97    15471.23   1115.29 o 
  16   2   8    30465.22    32222.21   2438.50 o 
 -16   3   8      966.42     1561.34    537.38 o 
 -15   3   8    61588.51    62716.09   1320.79 o 
 -14   3   8    58092.38    55185.05   1324.13 o 
 -13   3   8      461.21       70.16    448.49 o 
 -12   3   8     5102.66     4241.91    749.15 o 
 -11   3   8    10980.51     9537.45    637.57 o 
 -10   3   8    64414.60    60625.13   1212.02 o 
  -9   3   8    47781.86    44715.75   1436.97 o 
  -8   3   8    88965.76    91589.38   2854.00 o 
  -7   3   8    33542.09    34021.19    995.76 o 
  -6   3   8    40004.04    43176.85   1022.54 o 
  -5   3   8    84264.35    89085.45   2245.41 o 
  -4   3   8   164212.75   179124.81   2836.44 o 
  -3   3   8    14530.68    15265.64    500.56 o 
  -2   3   8   391937.31   425378.12   5337.97 o 
  -1   3   8   173830.59   192377.20   4355.00 o 
   0   3   8      565.43     1791.26    407.69 o 
   1   3   8   169017.14   171557.81  13992.36 o 
   2   3   8   359094.97   383444.69   9235.22 o 
   3   3   8    17369.97    17632.71   1000.35 o 
   4   3   8   160830.00   174362.34   5462.82 o 
   5   3   8    92063.13    94771.04   3702.12 o 
   6   3   8    39282.01    41682.69   1779.79 o 
   7   3   8    34418.12    33423.88   1011.26 o 
   8   3   8    87689.23    86682.27   1659.14 o 
   9   3   8    47461.10    45331.79    825.02 o 
  10   3   8    71338.29    66309.36   2553.60 o 
  11   3   8     9090.30     7796.91    784.89 o 
  12   3   8     5476.67     4775.41    738.91 o 
  13   3   8      385.19       63.10    434.91 o 
  14   3   8    56513.29    52485.61   2069.66 o 
  15   3   8    59423.46    57266.95   2807.39 o 
  16   3   8      905.72     1106.70    496.46 o 
 -16   4   8     8621.48     8668.35    675.48 o 
 -15   4   8     4148.73     4467.20    574.97 o 
 -14   4   8     3441.47     3680.57    564.29 o 
 -13   4   8    18455.40    17172.26   1223.31 o 
 -12   4   8     9910.91     7874.34   1298.05 o 
 -11   4   8    17330.98    15524.71    751.85 o 
 -10   4   8    98923.13    92641.77   2273.17 o 
  -9   4   8    11349.17    11535.53    715.22 o 
  -8   4   8    83982.49    79954.62   1217.31 o 
  -7   4   8    71085.60    72312.05   1190.72 o 
  -6   4   8    18859.99    20722.53    586.91 o 
  -5   4   8    24535.94    26058.69    685.78 o 
  -4   4   8    26683.47    29307.44    834.13 o 
  -3   4   8    26356.17    29893.54    690.11 o 
  -2   4   8    16365.61    18169.52    765.57 o 
  -1   4   8    54668.75    59430.82   1799.68 o 
   0   4   8     9401.07     9487.60   1080.17 o 
   1   4   8    52127.14    55379.09   2260.13 o 
   2   4   8    22807.48    25331.98    757.40 o 
   3   4   8    24807.18    27579.12   1533.65 o 
   4   4   8    24957.36    28751.25   1207.10 o 
   5   4   8    22209.73    24532.15   1038.84 o 
   6   4   8    16148.03    16974.52    661.45 o 
   7   4   8    67936.29    69359.45   2008.00 o 
   8   4   8    86758.00    83599.70   1187.42 o 
   9   4   8     9530.93     9702.86    657.02 o 
  10   4   8    94386.20    90243.74   2403.66 o 
  11   4   8    17996.40    16953.94   1435.28 o 
  12   4   8    10454.33     8367.51    922.98 o 
  13   4   8    18949.96    18062.20   1219.59 o 
  14   4   8     3778.79     4195.90    565.89 o 
  15   4   8     4581.61     4605.14    525.43 o 
  16   4   8     8529.39     9654.55    738.44 o 
 -16   5   8      199.95      266.65    539.51 o 
 -15   5   8     5798.32     6688.31    623.76 o 
 -14   5   8    12476.34    12354.84    765.14 o 
 -13   5   8    22551.88    21579.88    915.27 o 
 -12   5   8    12464.44    11938.88    728.57 o 
 -11   5   8    22912.50    20674.57    837.70 o 
 -10   5   8    10254.27     9354.81    666.66 o 
  -9   5   8     6506.10     5182.38    554.23 o 
  -8   5   8      241.41      687.74    446.38 o 
  -7   5   8    75732.44    73944.38   1102.42 o 
  -6   5   8    60550.07    64387.32    959.94 o 
  -5   5   8   102811.94   109849.01   1528.50 o 
  -4   5   8    87043.95    93084.61   1204.85 o 
  -3   5   8    78375.58    86936.00   1201.09 o 
  -2   5   8   316285.19   333279.09   8339.33 o 
  -1   5   8   145799.11   156441.16   6476.41 o 
   0   5   8    38467.08    39566.41   2408.65 o 
   1   5   8   155555.69   163183.78  10460.59 o 
   2   5   8   313044.22   325495.66  11543.30 o 
   3   5   8    89243.57    97676.91   1714.66 o 
   4   5   8    92789.12    96895.75   4150.37 o 
   5   5   8    99795.18   105280.58   5241.29 o 
   6   5   8    64349.97    67729.59   2532.02 o 
   7   5   8    71717.38    71049.83   2525.57 o 
   8   5   8      354.57      645.92    336.71 o 
   9   5   8     5666.01     6333.47    462.37 o 
  10   5   8    10395.28     9628.28    574.83 o 
  11   5   8    23328.23    20761.80   1148.62 o 
  12   5   8    12720.21    12349.58    849.32 o 
  13   5   8    22450.61    19602.76   1319.67 o 
  14   5   8    12156.17    11339.25    726.53 o 
  15   5   8     6628.63     7185.24    585.95 o 
  16   5   8      153.20      280.07    440.64 o 
 -16   6   8    14676.98    16626.75    976.04 o 
 -15   6   8     1511.36     1239.20    490.79 o 
 -14   6   8     9508.27     9370.80    671.85 o 
 -13   6   8    78212.46    74106.61   1596.94 o 
 -12   6   8    10053.24     9622.70    763.63 o 
 -11   6   8    30903.18    29886.00    940.71 o 
 -10   6   8   178544.72   168700.00   1798.54 o 
  -9   6   8     4525.05     5096.44    549.27 o 
  -8   6   8    27822.40    26490.69    822.81 o 
  -7   6   8   107257.64   106042.93   1574.13 o 
  -6   6   8   167022.47   176507.89   2600.53 o 
  -5   6   8    54175.13    55542.97   1016.19 o 
  -4   6   8   123716.80   128451.95   1668.95 o 
  -3   6   8   128007.00   136257.05   1759.09 o 
  -2   6   8     8598.82     9918.53    623.08 o 
  -1   6   8   133774.12   142291.38   7965.80 o 
   0   6   8    25520.57    27865.02    883.95 o 
   1   6   8   118427.03   124482.01   9842.32 o 
   2   6   8    12376.48    12671.66    786.81 o 
   3   6   8   124491.12   136801.14   5183.33 o 
   4   6   8   126739.01   133371.02   3296.94 o 
   5   6   8    52280.56    53276.31   1927.99 o 
   6   6   8   169160.28   173715.45   6506.27 o 
   7   6   8   107743.26   104051.75   3285.01 o 
   8   6   8    25483.01    25538.25    919.89 o 
   9   6   8     4054.82     4377.64    365.57 o 
  10   6   8   174278.44   158158.66   6557.22 o 
  11   6   8    28736.36    27534.49   1550.11 o 
  12   6   8    10175.68     8948.47    596.76 o 
  13   6   8    83177.56    74259.31   4243.80 o 
  14   6   8    10302.14     9075.87    637.77 o 
  15   6   8     1878.60     1397.22    476.55 o 
  16   6   8    15272.22    16954.34    772.87 o 
 -16   7   8     5210.31     5759.94    679.61 o 
 -15   7   8     2401.59     2307.21    584.42 o 
 -14   7   8     5509.09     5115.63    594.05 o 
 -13   7   8     6011.29     6153.15    641.27 o 
 -12   7   8    32646.03    30816.57   1187.52 o 
 -11   7   8    70592.41    65916.77   1382.68 o 
 -10   7   8    24793.00    23613.93    828.62 o 
  -9   7   8    16581.80    15809.62    740.60 o 
  -8   7   8    36900.42    35423.27    878.75 o 
  -7   7   8    57285.27    55745.37    977.08 o 
  -6   7   8   136645.28   136321.09   1891.23 o 
  -5   7   8    97958.57   103824.89   2092.30 o 
  -4   7   8    60881.12    64176.43    937.35 o 
  -3   7   8   285499.81   309362.84   6530.82 o 
  -2   7   8   134264.70   135314.59   5936.41 o 
  -1   7   8    58707.83    64470.18   3639.57 o 
   0   7   8   179099.03   197866.70   3351.47 o 
   1   7   8    54964.52    62378.62   4231.82 o 
   2   7   8   155686.83   171168.53   7667.89 o 
   3   7   8   275338.41   301434.19   6473.05 o 
   4   7   8    65357.36    71235.79   1524.73 o 
   5   7   8    91187.51    93276.02   2816.12 o 
   6   7   8   130103.47   124627.36   3972.64 o 
   7   7   8    54951.58    52647.66   1665.62 o 
   8   7   8    36217.98    32998.69    955.97 o 
   9   7   8    18937.11    17811.03    655.73 o 
  10   7   8    27296.40    25367.17   1433.31 o 
  11   7   8    72216.98    64600.36   3731.37 o 
  12   7   8    35492.61    32258.74   1995.53 o 
  13   7   8     5122.18     4749.89    544.34 o 
  14   7   8     5559.67     5005.41    707.65 o 
  15   7   8     2706.74     2891.42    519.63 o 
  16   7   8     4952.48     5688.06    565.28 o 
 -16   8   8     2678.21     3088.48    813.02 o 
 -15   8   8    14384.39    15451.45    913.62 o 
 -14   8   8     6710.84     7192.42    714.03 o 
 -13   8   8    14014.42    12799.01    770.93 o 
 -12   8   8     7268.11     7027.17    655.41 o 
 -11   8   8    20617.87    21223.90    899.17 o 
 -10   8   8     2641.37     2329.87    497.52 o 
  -9   8   8    87308.19    84245.23   1228.55 o 
  -8   8   8    17797.05    18092.71    718.17 o 
  -7   8   8    19311.84    18972.51    712.79 o 
  -6   8   8    72454.04    73353.97   1180.27 o 
  -5   8   8     7226.55     7732.84    656.15 o 
  -4   8   8   193588.30   204600.73   5131.64 o 
  -3   8   8    43504.92    46450.33   1324.76 o 
  -2   8   8    89910.88    99077.55   4441.04 o 
  -1   8   8    92633.97   101291.84   2017.65 o 
   0   8   8    57896.80    66144.69   1276.65 o 
   1   8   8    95138.16    98471.80   7875.05 o 
   2   8   8    86923.77    98603.06   5232.08 o 
   3   8   8    40720.84    44109.00   1130.44 o 
   4   8   8   188536.94   198727.39   3895.79 o 
   5   8   8     6000.34     6286.80    420.10 o 
   6   8   8    73693.68    71017.91   2462.65 o 
   7   8   8    18808.50    18679.68    872.78 o 
   8   8   8    17048.81    16391.69    737.98 o 
   9   8   8    96945.72    88385.27   3004.88 o 
  10   8   8     2745.12     2828.55    346.74 o 
  11   8   8    19536.91    17959.14   1303.42 o 
  12   8   8     7910.31     7270.46    515.75 o 
  13   8   8    14205.85    13725.13   1003.16 o 
  14   8   8     6615.99     6740.83    628.93 o 
  15   8   8    15741.77    16664.91    828.17 o 
  16   8   8     2920.00     3100.67    548.10 o 
 -16   9   8      191.64      566.91    745.27 o 
 -15   9   8     1151.03     1461.15    581.96 o 
 -14   9   8    11271.52    11360.16    836.43 o 
 -13   9   8    12623.04    12218.07    853.33 o 
 -12   9   8    21223.24    21632.78    932.07 o 
 -11   9   8    17944.49    17551.97    847.91 o 
 -10   9   8    18887.18    17460.35    763.94 o 
  -9   9   8    23559.58    21780.58    801.40 o 
  -8   9   8   236191.89   227822.78   3137.92 o 
  -7   9   8    10900.84    11569.39    594.72 o 
  -6   9   8    23744.80    23445.00    777.88 o 
  -5   9   8     4520.68     4858.07    460.51 o 
  -4   9   8    31292.25    33286.45   1431.72 o 
  -3   9   8   311983.84   323863.78   5705.06 o 
  -2   9   8    35885.18    37644.79   1794.28 o 
  -1   9   8    55629.88    62159.82    943.47 o 
   0   9   8    13154.46    16180.18    644.22 o 
   1   9   8    59620.72    68188.97   2845.50 o 
   2   9   8    40099.50    44248.05   3265.00 o 
   3   9   8   302296.31   317169.28  12189.36 o 
   4   9   8    35241.30    37812.86    757.94 o 
   5   9   8     4016.33     4444.01    377.86 o 
   6   9   8    22827.69    22230.19    731.35 o 
   7   9   8     9381.71     8546.18    463.14 o 
   8   9   8   235823.48   213056.42   7341.09 o 
   9   9   8    23635.88    21219.67   1470.90 o 
  10   9   8    17995.93    15910.48   1169.56 o 
  11   9   8    18453.67    16938.36   1139.28 o 
  12   9   8    21317.64    20377.54   1128.40 o 
  13   9   8    11732.88    11342.86    593.53 o 
  14   9   8    10444.91     9745.98    713.11 o 
  15   9   8     1251.77     1314.58    506.28 o 
  16   9   8      241.72      195.36    454.42 o 
 -15  10   8    17159.81    17629.14    936.22 o 
 -14  10   8    12713.37    13657.08    918.65 o 
 -13  10   8     8889.78     9354.67    783.16 o 
 -12  10   8    15173.65    14725.36   1197.25 o 
 -11  10   8    61199.36    57256.45   1338.38 o 
 -10  10   8    17940.62    16862.82    805.19 o 
  -9  10   8   108542.69   102403.17   1293.56 o 
  -8  10   8    58108.43    55346.14    996.02 o 
  -7  10   8    87017.55    83754.10   1669.48 o 
  -6  10   8    56598.58    56078.38   1002.06 o 
  -5  10   8    18929.16    19089.14    621.55 o 
  -4  10   8    41863.10    43332.37    819.05 o 
  -3  10   8   188460.98   191444.19   5410.15 o 
  -2  10   8    61443.52    65635.56   2221.63 o 
  -1  10   8    45450.11    51184.66    910.54 o 
   0  10   8    11985.50    12925.16    552.56 o 
   1  10   8    44770.03    48686.42   1300.65 o 
   2  10   8    65585.34    72101.34   4142.66 o 
   3  10   8   174449.48   180762.44   8036.22 o 
   4  10   8    42678.29    43974.90   1023.12 o 
   5  10   8    17886.52    17217.48    579.17 o 
   6  10   8    59277.03    55731.38    717.20 o 
   7  10   8    80906.87    72928.00   2166.46 o 
   8  10   8    56622.86    48621.18   2151.06 o 
   9  10   8   105224.23    91295.93   4938.56 o 
  10  10   8    19732.05    18121.91   1448.00 o 
  11  10   8    64341.10    59078.25   3379.81 o 
  12  10   8    14528.19    14422.67    809.55 o 
  13  10   8     8377.07     8098.05    465.38 o 
  14  10   8    11834.23    11585.67    818.70 o 
  15  10   8    17242.38    16875.23    968.81 o 
 -15  11   8    28847.55    30841.29   1598.69 o 
 -14  11   8    55251.47    58544.41   2197.85 o 
 -13  11   8    41176.52    39166.25   1708.52 o 
 -12  11   8    34180.74    33819.85   1277.99 o 
 -11  11   8      918.25     1467.47    600.90 o 
 -10  11   8    10485.78    10085.17    674.69 o 
  -9  11   8    45880.77    42944.47    929.01 o 
  -8  11   8    37497.34    38698.42   1103.06 o 
  -7  11   8    24285.42    23341.22    723.06 o 
  -6  11   8    80892.02    78732.09   1000.31 o 
  -5  11   8    45816.05    46409.97    813.08 o 
  -4  11   8    51824.68    51797.86   1007.16 o 
  -3  11   8    49789.87    50923.64   2067.31 o 
  -2  11   8    23898.64    23881.38    661.51 o 
  -1  11   8   118956.62   125456.89   1748.15 o 
   0  11   8   128502.55   133615.86   2554.98 o 
   1  11   8   121905.74   128925.64   3095.24 o 
   2  11   8    23223.68    22434.71   1373.75 o 
   3  11   8    50902.46    49427.51   2706.72 o 
   4  11   8    52004.66    50234.70   1258.49 o 
   5  11   8    51332.11    51278.96   1011.72 o 
   6  11   8    83333.42    78401.20   1232.84 o 
   7  11   8    27005.92    25100.71    843.23 o 
   8  11   8    36015.79    32244.77   1648.08 o 
   9  11   8    42361.86    37547.38   1885.41 o 
  10  11   8     8131.54     6904.49    652.09 o 
  11  11   8     1022.62      750.29    381.46 o 
  12  11   8    34358.71    32982.96    760.23 o 
  13  11   8    42217.30    39786.20   1382.35 o 
  14  11   8    53160.21    53014.65   1585.88 o 
  15  11   8    27936.30    28770.78   1719.63 o 
 -15  12   8     3241.87     3320.67    662.00 o 
 -14  12   8     4616.88     5221.75    713.42 o 
 -13  12   8    45773.12    47139.87   2674.23 o 
 -12  12   8    13218.45    12237.55    860.41 o 
 -11  12   8    16081.59    15471.73   1361.33 o 
 -10  12   8     8749.88     8715.61    728.22 o 
  -9  12   8      599.99      642.76    422.92 o 
  -8  12   8    55133.06    53105.75   1019.89 o 
  -7  12   8    81306.26    79978.81   1376.71 o 
  -6  12   8     8971.62     8629.25    455.57 o 
  -5  12   8    99921.33   100400.60   1232.68 o 
  -4  12   8    13892.40    14328.87    658.77 o 
  -3  12   8   125838.97   126040.74   4126.31 o 
  -2  12   8   129751.45   132427.86   2219.12 o 
  -1  12   8      897.80     1205.15    349.99 o 
   0  12   8    73961.40    74630.11   1850.81 o 
   1  12   8      687.98     1411.61    425.40 o 
   2  12   8   129727.92   129151.14   5045.68 o 
   3  12   8   128385.67   125931.97   4648.95 o 
   4  12   8    13987.08    14133.37    565.34 o 
   5  12   8   100752.61    95732.66   1433.79 o 
   6  12   8     9618.25     9343.96    520.29 o 
   7  12   8    82856.54    77010.91   1475.52 o 
   8  12   8    56416.12    52057.11   1871.53 o 
   9  12   8      648.18      827.84    455.63 o 
  10  12   8     9501.40     9522.60    770.63 o 
  11  12   8    14027.91    13396.83    620.07 o 
  12  12   8    11336.12    10645.21    643.33 o 
  13  12   8    45406.23    45597.41   1674.77 o 
  14  12   8     4572.71     5151.26    412.09 o 
  15  12   8     3600.72     3850.33    574.14 o 
 -15  13   8      995.59     1056.77    748.55 o 
 -14  13   8    14129.39    14534.48   1210.44 o 
 -13  13   8      771.94     1228.37    606.97 o 
 -12  13   8    51844.73    54389.98   2231.60 o 
 -11  13   8     9002.78     9272.68    923.21 o 
 -10  13   8     9211.46    10224.31    758.64 o 
  -9  13   8      192.35      458.94    536.98 o 
  -8  13   8    44265.53    43127.39    873.57 o 
  -7  13   8    71347.54    66290.52   1419.53 o 
  -6  13   8     3904.79     4142.87    452.81 o 
  -5  13   8   191396.19   188304.36   4502.32 o 
  -4  13   8   271972.69   271300.97   5607.67 o 
  -3  13   8    53330.64    53425.12   1441.36 o 
  -2  13   8    34895.58    36384.29   1800.59 o 
  -1  13   8    37715.78    40552.93   1579.05 o 
   0  13   8    18029.74    17320.15    606.96 o 
   1  13   8    40289.90    42499.34   1477.24 o 
   2  13   8    34988.05    36654.64   1714.59 o 
   3  13   8    51139.47    47900.65   1968.97 o 
   4  13   8   274558.16   255353.17   5659.56 o 
   5  13   8   183351.98   167038.94   2929.51 o 
   6  13   8     4881.59     4597.58    449.90 o 
   7  13   8    68074.90    62097.80   1602.49 o 
   8  13   8    47008.17    44381.63   1295.41 o 
   9  13   8      186.95      302.29    360.84 o 
  10  13   8     9521.32     8770.32    604.09 o 
  11  13   8     9932.95     9666.91    561.60 o 
  12  13   8    53428.46    51141.58   2292.00 o 
  13  13   8      954.13     1024.85    350.25 o 
  14  13   8    12854.39    13083.39    552.47 o 
  15  13   8      888.93      165.71    521.56 o 
 -14  14   8     2492.40     2374.44    637.57 o 
 -13  14   8    15880.89    15315.33    913.06 o 
 -12  14   8    43827.21    43977.67   1348.00 o 
 -11  14   8    10143.44     9669.75    801.59 o 
 -10  14   8    30380.52    29206.96   1157.63 o 
  -9  14   8     1960.32     1674.92    579.93 o 
  -8  14   8    52493.73    50319.95   1015.93 o 
  -7  14   8    56115.67    51245.91   1716.06 o 
  -6  14   8    15396.23    14650.19    621.49 o 
  -5  14   8    71150.47    68771.98   1933.67 o 
  -4  14   8   238246.98   233155.94   4334.76 o 
  -3  14   8    41678.84    40754.84   1236.70 o 
  -2  14   8     9454.82     9313.67    867.83 o 
  -1  14   8     1657.67     2004.91    359.94 o 
   0  14   8     1129.51     1503.58    353.27 o 
   1  14   8     1492.85     2289.70    369.98 o 
   2  14   8     9614.71    10063.04    535.98 o 
   3  14   8    41166.21    39167.69   2442.63 o 
   4  14   8   236534.89   218209.23   6893.63 o 
   5  14   8    73569.10    67947.16   1858.83 o 
   6  14   8    16548.22    16100.69    766.29 o 
   7  14   8    55850.70    50824.40   1937.05 o 
   8  14   8    55780.11    50861.44   2300.04 o 
   9  14   8     2234.32     1904.95    389.46 o 
  10  14   8    31345.75    28243.98   1437.34 o 
  11  14   8    10393.75     9013.24    630.76 o 
  12  14   8    44009.15    41662.93   2237.23 o 
  13  14   8    15883.26    14669.85   1013.13 o 
  14  14   8     2601.03     2568.66    537.02 o 
 -14  15   8     1007.85     1310.58    628.83 o 
 -13  15   8    11162.81    11064.35    960.80 o 
 -12  15   8    12038.50    12433.77   1381.92 o 
 -11  15   8     5069.58     4625.69    698.85 o 
 -10  15   8    24433.41    23231.19   1107.99 o 
  -9  15   8    43280.53    39656.04   1164.69 o 
  -8  15   8    20027.38    19153.05    740.08 o 
  -7  15   8     7233.59     7516.04    537.32 o 
  -6  15   8     1559.26     1452.02    439.91 o 
  -5  15   8    29364.04    27944.69   1211.00 o 
  -4  15   8   115081.83   106158.27   1338.33 o 
  -3  15   8    19407.65    18077.33    737.26 o 
  -2  15   8   107677.11   110730.23   2845.75 o 
  -1  15   8    24848.96    24680.26   1622.32 o 
   0  15   8     4858.27     4823.06    401.58 o 
   1  15   8    22800.27    24208.46    679.85 o 
   2  15   8   105260.25   101960.55   2141.49 o 
   3  15   8    20535.72    20164.86   1550.04 o 
   4  15   8   120400.31   104542.10   3883.59 o 
   5  15   8    27179.73    24533.88    692.27 o 
   6  15   8     1934.06     1874.00    403.24 o 
   7  15   8     6049.45     6142.34    544.66 o 
   8  15   8    19646.34    18503.89    991.93 o 
   9  15   8    41561.83    37408.31   1509.89 o 
  10  15   8    23489.62    21077.11   1205.21 o 
  11  15   8     5146.35     5117.76    591.57 o 
  12  15   8    11139.42    11188.46   1170.81 o 
  13  15   8    11784.11    11515.93    793.94 o 
  14  15   8     1111.97      690.27    359.81 o 
 -14  16   8     4035.85     4312.53    706.09 o 
 -13  16   8    16746.72    17303.06   1682.40 o 
 -12  16   8    13958.60    14055.07    944.37 o 
 -11  16   8    45595.60    44791.92   1366.14 o 
 -10  16   8    27838.12    27094.71   1169.01 o 
  -9  16   8    85724.46    76668.70   1758.51 o 
  -8  16   8    14827.26    13917.11    671.89 o 
  -7  16   8    17619.30    16251.18    730.61 o 
  -6  16   8    21388.25    20165.60   1312.03 o 
  -5  16   8      520.66      939.40    458.08 o 
  -4  16   8    93476.20    87279.84   2024.54 o 
  -3  16   8    21021.82    19551.46   1085.42 o 
  -2  16   8     3361.77     2979.67    341.31 o 
  -1  16   8    10168.77    10562.41    633.54 o 
   0  16   8    38794.58    34759.36   1531.92 o 
   1  16   8    10694.10    10642.06    626.92 o 
   2  16   8     4816.89     4130.76    564.55 o 
   3  16   8    22503.10    20240.19   1613.60 o 
   4  16   8    94417.82    81792.09   3893.13 o 
   5  16   8      645.57      749.76    366.14 o 
   6  16   8    20077.77    17446.03    675.66 o 
   7  16   8    20044.29    18750.42    989.48 o 
   8  16   8    13238.37    12122.48    638.07 o 
   9  16   8    86426.91    78198.55   3130.11 o 
  10  16   8    27315.55    24901.66   1223.24 o 
  11  16   8    45031.29    42792.35   2400.41 o 
  12  16   8    14469.44    13348.55    964.54 o 
  13  16   8    16493.15    17134.51   1135.10 o 
  14  16   8     4212.67     4201.35    589.53 o 
 -13  17   8    11721.98    13512.68    927.13 o 
 -12  17   8    52156.73    53522.80   1772.57 o 
 -11  17   8    12619.33    12603.37    904.01 o 
 -10  17   8     9367.95     8720.62    807.27 o 
  -9  17   8    23042.09    21467.85   1110.91 o 
  -8  17   8    73387.94    66843.66   3094.13 o 
  -7  17   8     1302.16      978.94    430.41 o 
  -6  17   8    14660.04    13748.63    704.54 o 
  -5  17   8    20454.12    18401.72    856.23 o 
  -4  17   8    28254.86    27283.79   1185.57 o 
  -3  17   8    17596.94    17072.87   1317.72 o 
  -2  17   8    23054.66    23406.78   1700.84 o 
  -1  17   8   218409.45   212294.20   3944.21 o 
   0  17   8      250.68      648.91    341.81 o 
   1  17   8   219422.31   208199.22   8185.96 o 
   2  17   8    24052.48    22810.74    820.74 o 
   3  17   8    17287.38    15826.54   1169.78 o 
   4  17   8    30542.73    28025.55   1689.80 o 
   5  17   8    20053.34    17943.77   1240.03 o 
   6  17   8    14977.31    13454.35    627.16 o 
   7  17   8     1068.11      809.84    390.66 o 
   8  17   8    73178.27    63659.63   2729.88 o 
   9  17   8    23422.91    22031.28   1390.01 o 
  10  17   8     9208.51     8229.46    880.60 o 
  11  17   8    11052.89    11513.01    996.95 o 
  12  17   8    53911.90    57258.45   1647.57 o 
  13  17   8    11079.37    11707.16    991.62 o 
 -13  18   8     4957.32     5847.31    735.44 o 
 -12  18   8    26430.71    26484.47   1144.07 o 
 -11  18   8     2134.29     2810.92    669.86 o 
 -10  18   8    21202.06    19558.99   1083.56 o 
  -9  18   8    11621.60    11577.83    897.77 o 
  -8  18   8    40634.32    37037.67   1772.96 o 
  -7  18   8     1786.80     1595.43    449.04 o 
  -6  18   8    10106.56     9353.78    894.78 o 
  -5  18   8       35.58      206.93    432.52 o 
  -4  18   8    15189.51    14937.84    753.68 o 
  -3  18   8    31942.82    32370.43   1197.65 o 
  -2  18   8    24412.25    22199.75   1404.74 o 
  -1  18   8    56454.12    55670.16   1476.61 o 
   0  18   8   408080.31   385761.03   5670.94 o 
   1  18   8    57236.46    53337.90   2761.17 o 
   2  18   8    22102.91    20083.83    750.97 o 
   3  18   8    31309.31    29003.75    942.17 o 
   4  18   8    16978.26    16326.15   1291.89 o 
   5  18   8      382.12      505.04    396.58 o 
   6  18   8    11242.88    10477.31    727.43 o 
   7  18   8     2021.15     1669.12    420.64 o 
   8  18   8    39618.02    35855.21   1510.36 o 
   9  18   8    11595.72    10716.65    692.04 o 
  10  18   8    20684.34    19283.74   1224.40 o 
  11  18   8     1882.49     2174.55    556.19 o 
  12  18   8    26555.72    27157.11   2148.93 o 
  13  18   8     5335.72     6467.17    683.37 o 
 -12  19   8    15864.76    16562.04    994.96 o 
 -11  19   8    14072.32    14269.67    972.99 o 
 -10  19   8     5013.45     4972.57    774.35 o 
  -9  19   8    11511.27    11779.59    938.40 o 
  -8  19   8    23396.63    22707.69   1007.60 o 
  -7  19   8    13932.11    12736.59    658.11 o 
  -6  19   8    28750.29    26489.33    957.59 o 
  -5  19   8    18879.60    18290.06    807.39 o 
  -4  19   8    12651.82    11416.01    836.23 o 
  -3  19   8    17713.27    18532.29   1250.16 o 
  -2  19   8    10932.26    10992.02    786.93 o 
  -1  19   8     5708.26     6043.35    691.51 o 
   0  19   8   177959.19   171412.88   3712.08 o 
   1  19   8     6109.78     6453.57    587.47 o 
   2  19   8    11614.68    10518.15    700.68 o 
   3  19   8    17693.20    15859.06    907.25 o 
   4  19   8    12337.79    10352.13    633.96 o 
   5  19   8    20606.53    18675.30   1029.28 o 
   6  19   8    29116.63    25524.31   1549.70 o 
   7  19   8    14378.12    13684.09    661.32 o 
   8  19   8    22589.14    21633.78   1105.55 o 
   9  19   8    11402.13    10440.53    665.18 o 
  10  19   8     5027.07     5074.83    606.09 o 
  11  19   8    13487.66    13636.86   1082.38 o 
  12  19   8    14855.60    14441.20   1490.76 o 
 -12  20   8      128.07       26.47    606.93 o 
 -11  20   8     5452.34     5267.81    772.18 o 
 -10  20   8     7640.22     8006.39    830.68 o 
  -9  20   8    11702.54    11429.32    953.30 o 
  -8  20   8     3637.44     3389.42    774.25 o 
  -7  20   8    76804.13    71344.90   3176.17 o 
  -6  20   8    16701.48    16416.30    770.32 o 
  -5  20   8     7416.18     7693.37    613.62 o 
  -4  20   8    22348.98    22113.47   1249.30 o 
  -3  20   8      883.48     1130.95    489.70 o 
  -2  20   8    18441.22    17586.17    782.89 o 
  -1  20   8     2244.35     1725.97    429.33 o 
   0  20   8    60215.65    51355.37   3879.92 o 
   1  20   8     2004.77     1884.96    532.05 o 
   2  20   8    20962.49    18657.71    982.53 o 
   3  20   8      549.20      269.03    322.08 o 
   4  20   8    22908.00    21302.57    927.46 o 
   5  20   8     6996.39     5598.12    888.07 o 
   6  20   8    16240.53    14987.98   1313.65 o 
   7  20   8    74589.94    72372.30   2713.59 o 
   8  20   8     3646.79     3980.56    644.69 o 
   9  20   8    10742.33    10248.21   1197.93 o 
  10  20   8     7052.07     7169.72    608.46 o 
  11  20   8     4893.14     5015.30    656.27 o 
  12  20   8      204.33     -190.04    435.75 o 
 -11  21   8    13842.81    12745.24    954.40 o 
 -10  21   8    13316.11    12960.21   1254.55 o 
  -9  21   8     2976.82     3052.26    757.19 o 
  -8  21   8    99515.17    93863.34   5857.60 o 
  -7  21   8    38676.28    37549.04   2126.55 o 
  -6  21   8    54081.95    52232.39   2373.66 o 
  -5  21   8    76565.09    73203.46   2765.52 o 
  -4  21   8     7527.41     7683.40    632.43 o 
  -3  21   8    10367.11    10627.93    713.83 o 
  -2  21   8     7619.58     7697.82    595.01 o 
  -1  21   8     9609.61    10966.00    782.17 o 
   0  21   8        4.44       71.05    468.07 o 
   1  21   8     9467.69     9295.78    589.82 o 
   2  21   8     7756.98     7804.17    534.70 o 
   3  21   8    10157.03     9635.55    494.07 o 
   4  21   8     7459.15     6769.19    606.88 o 
   5  21   8    77219.27    70769.37   4805.26 o 
   6  21   8    52728.64    48663.02   3546.77 o 
   7  21   8    38103.02    37929.92   1720.82 o 
   8  21   8   100263.18    95014.09   3180.17 o 
   9  21   8     3382.00     3110.77    500.71 o 
  10  21   8    10879.95    10786.95   1051.63 o 
  11  21   8    13272.62    12894.54   1060.34 o 
 -10  22   8    15776.97    16050.89   1049.83 o 
  -9  22   8    20990.13    21654.63   1315.69 o 
  -8  22   8     8308.08     6960.22    900.66 o 
  -7  22   8    15738.80    15262.94   1354.18 o 
  -6  22   8    26598.52    25275.65   1170.84 o 
  -5  22   8    66320.38    63346.16   2842.11 o 
  -4  22   8   106262.91   109814.30   4836.47 o 
  -3  22   8     6362.41     6557.37    609.09 o 
  -2  22   8    20728.60    22595.77    955.02 o 
  -1  22   8    27201.96    27067.04    994.42 o 
   0  22   8    47131.96    47669.36   1867.70 o 
   1  22   8    28186.59    26934.05   1690.87 o 
   2  22   8    19915.76    19228.81   1068.91 o 
   3  22   8     5643.58     5334.36    574.25 o 
   4  22   8   105764.63    95142.23   3407.20 o 
   5  22   8    67346.11    60067.50   4466.78 o 
   6  22   8    27296.17    25831.94   1966.89 o 
   7  22   8    15582.95    16101.56   1151.88 o 
   8  22   8     7956.31     8124.88    699.33 o 
   9  22   8    20030.62    20923.69    776.96 o 
  10  22   8    14452.19    14864.97    850.39 o 
  -9  23   8    28705.68    29538.84   2373.39 o 
  -8  23   8     1045.77      752.50    750.35 o 
  -7  23   8    18869.96    17509.58   1205.31 o 
  -6  23   8     3980.25     4303.00    573.70 o 
  -5  23   8    58070.07    58300.03   2950.13 o 
  -4  23   8    54325.68    56294.97   2537.09 o 
  -3  23   8     8467.92     9923.82    969.29 o 
  -2  23   8     4964.23     5079.39    637.76 o 
  -1  23   8    37158.32    39489.25   1709.02 o 
   0  23   8     2116.18     2710.69    474.29 o 
   1  23   8    36455.75    37579.57   2239.36 o 
   2  23   8     4927.23     4958.70    507.59 o 
   3  23   8     9892.95     9539.81    665.74 o 
   4  23   8    54062.39    48592.55   1459.44 o 
   5  23   8    59789.78    54880.30   3632.45 o 
   6  23   8     3955.22     3565.37    681.85 o 
   7  23   8    19649.50    20446.74   1156.49 o 
   8  23   8     1150.89      873.15    425.06 o 
   9  23   8    30470.83    32766.54    899.63 o 
  -9  24   8      916.84      563.97    701.77 o 
  -8  24   8     1555.52     1207.20    787.07 o 
  -7  24   8     9303.91    11163.48   1107.03 o 
  -6  24   8    12246.69    12970.59    779.20 o 
  -5  24   8    10133.29    11072.60    787.36 o 
  -4  24   8     1113.02     1019.06    523.65 o 
  -3  24   8    22050.51    24363.89   1612.79 o 
  -2  24   8    37549.18    41685.46   2116.39 o 
  -1  24   8     3269.15     3821.74    499.53 o 
   0  24   8    31611.69    35891.38   1045.55 o 
   1  24   8     3256.25     3376.30    497.81 o 
   2  24   8    38547.26    39519.17   1205.86 o 
   3  24   8    23186.28    23322.50   1443.89 o 
   4  24   8     1416.18      853.43    565.05 o 
   5  24   8    10790.90    10238.40   1219.70 o 
   6  24   8    13305.92    13080.83   1525.61 o 
   7  24   8     9241.59     9705.53    636.89 o 
   8  24   8     1662.69     1282.29    528.69 o 
   9  24   8      860.75      412.75    431.60 o 
  -8  25   8     2897.51     3016.83    855.05 o 
  -7  25   8     1891.16     2349.07    873.53 o 
  -6  25   8     2591.05     3986.57   1298.64 o 
  -5  25   8      841.19     1473.45    481.33 o 
  -4  25   8    30910.35    35914.07   1717.79 o 
  -3  25   8    92792.53   108913.48   4776.92 o 
  -2  25   8    28909.77    32411.28   1682.02 o 
  -1  25   8     5965.58     7156.83    565.06 o 
   0  25   8     7284.48     7782.54    592.98 o 
   1  25   8     5840.91     7563.39    569.87 o 
   2  25   8    29000.51    30498.83    963.13 o 
   3  25   8    93714.09    99406.23   4379.85 o 
   4  25   8    32821.94    32680.69   1348.46 o 
   5  25   8     1152.86     1253.60    659.14 o 
   6  25   8     2262.70     1628.56    845.24 o 
   7  25   8     2307.18     3072.16    645.69 o 
   8  25   8     2609.69     3595.31    523.12 o 
  -6  26   8    17981.37    22803.74   1483.16 o 
  -5  26   8     9094.87    11515.02    722.80 o 
  -4  26   8    34335.88    40619.34   1574.45 o 
  -3  26   8    17686.67    20364.64    991.49 o 
  -2  26   8     4989.08     5827.02    571.28 o 
  -1  26   8    23232.29    25498.03   1301.94 o 
   0  26   8    29635.60    34012.50   1661.26 o 
   1  26   8    24102.14    27441.40   1789.95 o 
   2  26   8     5416.97     6366.54    802.75 o 
   3  26   8    19000.65    19636.47   1026.62 o 
   4  26   8    34642.64    34968.31   2179.70 o 
   5  26   8    10197.79    11024.60    892.13 o 
   6  26   8    18729.88    19598.14   1709.31 o 
  -5  27   8    50444.28    64666.99   2842.71 o 
  -4  27   8      448.32      639.00    476.49 o 
  -3  27   8    13090.02    15509.52    762.52 o 
  -2  27   8      227.62      238.18    444.95 o 
  -1  27   8    20364.42    23785.46   1239.53 o 
   0  27   8      129.47      334.77    428.83 o 
   1  27   8    19785.29    23702.43    990.05 o 
   2  27   8      113.26      372.21    573.82 o 
   3  27   8    12232.28    13026.43    896.91 o 
   4  27   8      237.91      252.68    622.10 o 
   5  27   8    49861.69    52487.43   1917.89 o 
  -2  28   8    57481.91    72649.61   3934.37 o 
  -1  28   8     1417.52     1667.73    472.60 o 
   0  28   8       86.54     -136.30    444.67 o 
   1  28   8     1234.18     1572.38    505.49 o 
   2  28   8    57463.12    64189.68   3955.76 o 
   1   0   9    13597.15    18177.46    833.84 o 
   2   0   9     5576.23     6954.59    626.89 o 
   3   0   9   319613.19   327260.62   5126.74 o 
   4   0   9    46080.81    50142.55   1199.33 o 
   5   0   9   394032.59   388359.69   3124.37 o 
   6   0   9     1341.34     1525.87    376.40 o 
   7   0   9   394636.88   388705.50   3127.01 o 
   8   0   9   103180.48    99628.80   2338.72 o 
   9   0   9    40099.95    38470.01    768.00 o 
  10   0   9    96280.74    92112.85   3518.62 o 
  11   0   9    11590.91    10559.64    634.64 o 
  12   0   9    85970.19    71318.89   6866.32 o 
  13   0   9     3402.72     2622.16    746.93 o 
  14   0   9    14274.60    12279.28   1387.76 o 
  15   0   9      385.29      559.81    487.96 o 
  16   0   9    27082.75    30232.23   1503.16 o 
 -16   1   9     8329.44     9767.68    970.69 o 
 -15   1   9    27321.28    26717.39   1075.27 o 
 -14   1   9     7915.36     6613.34    711.95 o 
 -13   1   9     2333.49     1390.61    545.01 o 
 -12   1   9    20532.22    18403.45   1734.34 o 
 -11   1   9    23014.07    20798.52    788.19 o 
 -10   1   9   170897.36   167350.73   4785.63 o 
  -9   1   9    86965.53    84353.95   1390.85 o 
  -8   1   9   122542.70   119290.61   2280.52 o 
  -7   1   9   115311.95   115848.84   1480.68 o 
  -6   1   9   353102.38   350948.31   1959.07 o 
  -5   1   9    25757.86    26370.38    620.05 o 
  -4   1   9   140296.47   148084.59   2181.19 o 
  -3   1   9   134178.23   150444.12   2199.35 o 
  -2   1   9    12094.73    13625.64    697.74 o 
  -1   1   9    24245.88    28202.21   1550.97 o 
   0   1   9   148339.72   167517.58   1903.40 o 
   1   1   9    19223.55    21248.15    733.47 o 
   2   1   9    15551.14    16272.65   1576.97 o 
   3   1   9   131755.03   142004.36   1927.16 o 
   4   1   9   131766.77   139309.05   1152.24 o 
   5   1   9    24777.28    26046.08   1015.56 o 
   6   1   9   352132.66   353554.34   3245.23 o 
   7   1   9   116773.61   119802.34   1274.86 o 
   8   1   9   125428.23   120381.55   1250.86 o 
   9   1   9    89455.09    87669.23   2702.94 o 
  10   1   9   177534.83   173636.12   3859.51 o 
  11   1   9    22943.15    20197.14   1048.75 o 
  12   1   9    19620.51    17415.24   1773.46 o 
  13   1   9     2770.33     2209.04    508.73 o 
  14   1   9     8261.66     7143.61    814.10 o 
  15   1   9    26890.53    27015.14    948.16 o 
  16   1   9     8645.87     9943.02   1007.64 o 
 -16   2   9    19004.29    21571.99   1953.95 o 
 -15   2   9    22964.02    22105.12    972.14 o 
 -14   2   9     9465.95     9867.74    715.42 o 
 -13   2   9     1342.13     1160.83    494.63 o 
 -12   2   9    35704.09    31385.58   2743.82 o 
 -11   2   9    54444.89    51294.43   1558.91 o 
 -10   2   9   126870.26   116535.98   3021.06 o 
  -9   2   9    30570.78    28418.85    916.59 o 
  -8   2   9    24905.46    25161.60    782.30 o 
  -7   2   9    74231.72    71135.23   1396.05 o 
  -6   2   9   205695.16   205087.41   3231.18 o 
  -5   2   9    42126.77    45039.89    717.36 o 
  -4   2   9    23829.26    24916.28    708.89 o 
  -3   2   9   208262.97   228737.77   2358.61 o 
  -2   2   9   128582.48   136606.12   3936.22 o 
  -1   2   9    10662.38    13238.30    854.45 o 
   0   2   9    12620.85    13182.39    526.43 o 
   1   2   9    12400.20    16078.47    698.43 o 
   2   2   9   148777.47   152260.02   4041.18 o 
   3   2   9   213604.53   220766.41   9181.51 o 
   4   2   9    23906.15    25103.67    686.60 o 
   5   2   9    41202.68    43802.61   1026.26 o 
   6   2   9   209365.27   210816.22   3734.80 o 
   7   2   9    80191.46    80811.35   1096.35 o 
   8   2   9    22994.70    22907.15    685.61 o 
   9   2   9    31595.01    29858.44    739.06 o 
  10   2   9   131200.27   125441.76   1697.25 o 
  11   2   9    52932.71    47714.82   1613.02 o 
  12   2   9    35785.29    29463.07   3117.75 o 
  13   2   9     1079.13      510.57    511.26 o 
  14   2   9    10025.76     9262.67    978.05 o 
  15   2   9    22923.00    21513.31   1542.49 o 
  16   2   9    19040.35    22132.66    943.28 o 
 -16   3   9     5784.09     5894.54    874.03 o 
 -15   3   9    18064.93    18537.12    873.70 o 
 -14   3   9    20748.60    21077.29    905.50 o 
 -13   3   9    66040.77    60846.02   4441.41 o 
 -12   3   9    12270.19    10514.56   1079.24 o 
 -11   3   9    58756.80    54669.64   1539.96 o 
 -10   3   9    34515.30    32679.36   1174.60 o 
  -9   3   9     6210.50     6343.89    580.23 o 
  -8   3   9    58677.65    62129.83   1898.47 o 
  -7   3   9    42505.23    43119.29   1156.71 o 
  -6   3   9    20085.02    21076.07    782.31 o 
  -5   3   9     9052.85     9383.18    454.48 o 
  -4   3   9   112702.41   121025.80   1690.44 o 
  -3   3   9   126919.62   136018.25   2667.14 o 
  -2   3   9   185629.98   196051.94   2257.63 o 
  -1   3   9   174744.86   183048.78   5570.07 o 
   0   3   9     8570.58     9830.39   1400.31 o 
   1   3   9   172143.58   165127.91  12217.55 o 
   2   3   9   177737.12   184830.47   3200.16 o 
   3   3   9   120954.87   123458.93   4186.86 o 
   4   3   9   116970.08   121429.85   4140.99 o 
   5   3   9     8785.38     9546.24    560.38 o 
   6   3   9    16246.67    17298.53    768.90 o 
   7   3   9    40724.12    40789.68   1546.39 o 
   8   3   9    57043.16    56389.75   1590.88 o 
   9   3   9     5103.92     5510.04    364.10 o 
  10   3   9    32060.51    31668.10    794.80 o 
  11   3   9    59444.98    53778.08   1441.66 o 
  12   3   9    11845.39     9962.24   1289.10 o 
  13   3   9    66582.87    57562.55   5217.33 o 
  14   3   9    19640.62    18685.18   1681.51 o 
  15   3   9    17620.38    16980.47   1032.40 o 
  16   3   9     5247.53     5645.66    639.89 o 
 -16   4   9    31000.32    33349.18   1421.53 o 
 -15   4   9     3367.65     4087.18    595.06 o 
 -14   4   9   136943.36   130825.05   2943.62 o 
 -13   4   9    55658.62    51515.64   3116.96 o 
 -12   4   9    41384.02    38361.53   1740.97 o 
 -11   4   9    37184.96    32418.14    961.18 o 
 -10   4   9    48867.56    44402.75   1648.26 o 
  -9   4   9    14102.58    12735.14    711.57 o 
  -8   4   9     7241.00     6939.71    551.47 o 
  -7   4   9   110857.88   110058.08   2863.43 o 
  -6   4   9    19671.07    20599.88    967.91 o 
  -5   4   9    15105.76    15117.25    538.69 o 
  -4   4   9    26366.27    26802.60    604.47 o 
  -3   4   9   129889.39   139896.81   1397.97 o 
  -2   4   9    89258.38    91259.91   3526.42 o 
  -1   4   9   389678.38   399009.81   6838.62 o 
   0   4   9   149653.19   152883.27  11485.26 o 
   1   4   9   373051.59   357986.88  23584.29 o 
   2   4   9    89651.40    93921.09   2024.07 o 
   3   4   9   129676.72   137188.88   2163.28 o 
   4   4   9    24422.31    23743.88   1194.28 o 
   5   4   9    13160.84    13899.24    971.54 o 
   6   4   9    21043.21    21962.97    952.23 o 
   7   4   9   114930.18   115129.98   4504.21 o 
   8   4   9     6771.52     7152.52    390.51 o 
   9   4   9    15531.10    14592.18    479.65 o 
  10   4   9    51586.38    49839.02    695.01 o 
  11   4   9    35961.21    32618.33   1538.15 o 
  12   4   9    43225.29    38716.88   3615.30 o 
  13   4   9    58087.59    51974.78   4333.62 o 
  14   4   9   139962.41   127019.21   7736.11 o 
  15   4   9     4005.88     4719.01    512.68 o 
  16   4   9    29936.14    31196.21   1655.82 o 
 -16   5   9     2759.92     3474.70    788.47 o 
 -15   5   9    26470.21    27770.66    999.47 o 
 -14   5   9    74718.44    73528.98   2298.87 o 
 -13   5   9    39413.64    38267.61   2501.73 o 
 -12   5   9    23851.15    22536.53    839.11 o 
 -11   5   9    88511.88    84009.21   1337.34 o 
 -10   5   9    28377.29    25881.56    888.43 o 
  -9   5   9     8715.75     7750.49    583.96 o 
  -8   5   9   166033.83   159795.33   2634.98 o 
  -7   5   9    64903.66    66281.37    928.77 o 
  -6   5   9    99592.46    94817.79   1290.84 o 
  -5   5   9   335325.03   343560.16   5704.33 o 
  -4   5   9    15128.33    16165.43    596.94 o 
  -3   5   9    19819.83    23341.33    608.90 o 
  -2   5   9   181823.55   194378.11   5153.84 o 
  -1   5   9   106250.73   115915.48   1739.31 o 
   0   5   9     9557.27    11995.78   1252.17 o 
   1   5   9   106043.73   106952.79   5150.07 o 
   2   5   9   171449.72   178561.58   4859.76 o 
   3   5   9    12573.16    15518.49    732.55 o 
   4   5   9    16482.46    18094.64    846.88 o 
   5   5   9   334394.38   345442.50  10377.43 o 
   6   5   9   103891.04   104035.77   4144.22 o 
   7   5   9    64880.50    69328.97   2519.61 o 
   8   5   9   173091.48   170515.59   6237.67 o 
   9   5   9    10018.56     9293.02    423.70 o 
  10   5   9    30327.19    29551.80    602.33 o 
  11   5   9    89369.42    80505.98   3358.63 o 
  12   5   9    25253.54    22227.63   2516.59 o 
  13   5   9    36374.73    32856.06   2798.02 o 
  14   5   9    76774.55    70224.45   4605.65 o 
  15   5   9    27424.29    26170.07   2148.01 o 
  16   5   9     2854.93     2810.50    500.78 o 
 -16   6   9    18470.52    21384.57   1535.30 o 
 -15   6   9     6915.18     7409.80    626.19 o 
 -14   6   9     2390.41     2552.87    558.11 o 
 -13   6   9    10776.12    10515.86    706.16 o 
 -12   6   9      278.97      615.70    490.05 o 
 -11   6   9    40965.56    37384.87    984.07 o 
 -10   6   9    33421.76    31704.47   1180.49 o 
  -9   6   9    15384.08    14129.64    707.36 o 
  -8   6   9    17545.44    16758.27    722.35 o 
  -7   6   9    51530.94    49277.98    936.72 o 
  -6   6   9   366235.53   372294.59   5081.13 o 
  -5   6   9   303339.69   314163.50   3566.32 o 
  -4   6   9    56996.89    61411.68   1073.62 o 
  -3   6   9   100113.84   107351.09   1651.31 o 
  -2   6   9    79278.39    82140.86   3500.82 o 
  -1   6   9   174628.23   191462.31   7763.69 o 
   0   6   9     5974.95     7734.46    480.11 o 
   1   6   9   193880.00   209733.66  12154.10 o 
   2   6   9    82129.53    89038.88   3200.58 o 
   3   6   9   107378.70   124270.05   3140.28 o 
   4   6   9    53029.09    57049.91   1274.30 o 
   5   6   9   290119.50   296071.19   8486.53 o 
   6   6   9   361347.50   364729.19  13515.49 o 
   7   6   9    51264.14    50642.62   2136.61 o 
   8   6   9    15701.56    16049.66    528.63 o 
   9   6   9    16641.83    15931.76    694.73 o 
  10   6   9    32732.16    30057.00    974.92 o 
  11   6   9    39447.03    35830.45   1622.94 o 
  12   6   9      384.03       31.14    427.73 o 
  13   6   9    10060.53     9103.70   1129.34 o 
  14   6   9     2029.20     1778.12    483.46 o 
  15   6   9     7806.82     7905.51    617.32 o 
  16   6   9    17775.88    20370.14   1145.30 o 
 -16   7   9       51.97      657.45    725.28 o 
 -15   7   9     2362.19     2844.73    815.52 o 
 -14   7   9     8392.84     9429.08    732.10 o 
 -13   7   9     4531.17     3863.95    590.45 o 
 -12   7   9    13760.24    13571.29    790.57 o 
 -11   7   9     3380.22     3552.64    735.53 o 
 -10   7   9     8703.65     8108.49    592.34 o 
  -9   7   9    71896.95    68682.68   1153.91 o 
  -8   7   9    41060.16    39378.34    896.82 o 
  -7   7   9   103940.53   102597.37   1232.75 o 
  -6   7   9    59855.41    59851.27    878.22 o 
  -5   7   9    28190.19    29091.74    719.86 o 
  -4   7   9   180257.45   191898.22   2293.36 o 
  -3   7   9   468226.62   490521.12   8346.47 o 
  -2   7   9    42903.80    44649.75   1118.50 o 
  -1   7   9   102113.44   113346.98   5706.65 o 
   0   7   9   194820.69   212625.03   5172.85 o 
   1   7   9    99768.82   110492.84   6835.09 o 
   2   7   9    43558.89    48024.92   2418.91 o 
   3   7   9   467343.00   502690.50   9007.89 o 
   4   7   9   188697.67   205360.84   3034.51 o 
   5   7   9    28544.03    30004.29   1116.09 o 
   6   7   9    58378.44    57830.49   1823.85 o 
   7   7   9   105943.69   104229.81   3965.65 o 
   8   7   9    42316.13    40241.67   1544.62 o 
   9   7   9    73452.09    72343.78   1130.04 o 
  10   7   9    10916.63     9846.14    459.45 o 
  11   7   9     4460.55     4677.02    604.05 o 
  12   7   9    13767.09    12717.22   1018.69 o 
  13   7   9     5189.67     3553.18    582.46 o 
  14   7   9     8459.06     7809.44    850.98 o 
  15   7   9     2495.85     2214.29    507.43 o 
  16   7   9      107.50      269.77    443.58 o 
 -16   8   9    18768.69    19846.41   1278.49 o 
 -15   8   9     7695.47     8779.62   1064.97 o 
 -14   8   9     7938.83     7632.25    730.39 o 
 -13   8   9    16566.80    15410.03    863.96 o 
 -12   8   9     2616.68     2825.75    579.80 o 
 -11   8   9    45080.72    43088.36   1107.65 o 
 -10   8   9    38597.00    34983.56    934.30 o 
  -9   8   9   154300.94   144461.11   1522.40 o 
  -8   8   9    10331.58    10321.55    578.62 o 
  -7   8   9    12137.53    11770.32    630.31 o 
  -6   8   9      271.98      764.69    400.44 o 
  -5   8   9   108456.60   110122.38   1414.39 o 
  -4   8   9   110230.88   118468.66   2390.09 o 
  -3   8   9   383476.19   396538.69   8161.36 o 
  -2   8   9   140737.09   145814.86   5878.67 o 
  -1   8   9    15801.97    17890.67   1119.78 o 
   0   8   9     1296.18     2791.89    411.33 o 
   1   8   9    15397.32    18181.92    805.68 o 
   2   8   9   136753.41   146158.91   7001.51 o 
   3   8   9   392522.75   422833.78  12725.36 o 
   4   8   9   107383.45   118008.79   2497.38 o 
   5   8   9   105530.20   106753.81   2125.64 o 
   6   8   9      661.87      652.62    313.76 o 
   7   8   9    10835.48    10293.76    472.33 o 
   8   8   9     9469.52     9247.75    458.20 o 
   9   8   9   148424.19   136931.52   3578.03 o 
  10   8   9    34455.07    31547.15   1382.15 o 
  11   8   9    47141.19    43042.49   2083.63 o 
  12   8   9     2650.67     2335.29    454.36 o 
  13   8   9    15607.90    13696.78   1860.43 o 
  14   8   9     7368.30     7309.22    733.41 o 
  15   8   9     7623.75     7893.17    771.14 o 
  16   8   9    17988.32    20077.75   1173.08 o 
 -15   9   9    27960.69    30651.34   1460.68 o 
 -14   9   9    28801.82    29618.69   1344.04 o 
 -13   9   9     2196.89     1959.86    619.01 o 
 -12   9   9    98877.20    95041.75   3218.42 o 
 -11   9   9     4619.52     4969.48    600.45 o 
 -10   9   9    78228.42    74755.41   1197.28 o 
  -9   9   9   235189.25   220953.95   1980.40 o 
  -8   9   9    23684.70    22944.29    772.22 o 
  -7   9   9     2449.88     2868.80    440.93 o 
  -6   9   9    22052.48    21710.13    733.97 o 
  -5   9   9    51401.68    49702.04   1395.76 o 
  -4   9   9    87726.83    88145.93   1382.88 o 
  -3   9   9   390818.47   404813.31   9353.23 o 
  -2   9   9    87280.30    91218.04   4723.78 o 
  -1   9   9   144510.14   158400.98   2382.26 o 
   0   9   9   276803.25   316433.31   6978.93 o 
   1   9   9   142501.41   157319.95   5959.07 o 
   2   9   9    91095.01    98812.48   5496.35 o 
   3   9   9   405064.50   420868.34  17746.59 o 
   4   9   9    85788.78    89109.16   2904.20 o 
   5   9   9    48516.01    51185.38   1278.65 o 
   6   9   9    25307.11    24576.71    611.76 o 
   7   9   9     3520.57     3914.06    377.07 o 
   8   9   9    26701.84    25543.66    969.51 o 
   9   9   9   234070.67   212695.89   6552.05 o 
  10   9   9    77788.11    71567.01   2495.00 o 
  11   9   9     4741.68     4618.57    372.98 o 
  12   9   9   100175.73    92253.80   5973.81 o 
  13   9   9     2816.14     2345.20    455.62 o 
  14   9   9    28308.24    27902.81   1539.48 o 
  15   9   9    27483.65    29648.94   2064.36 o 
 -15  10   9    20890.53    24141.59   2543.47 o 
 -14  10   9     1086.71     1243.87    595.10 o 
 -13  10   9    14064.46    14877.75    918.41 o 
 -12  10   9    27891.76    27936.66   1520.52 o 
 -11  10   9    28694.04    28040.57    965.70 o 
 -10  10   9    19243.25    19028.01    775.11 o 
  -9  10   9    89774.61    85245.32   1211.98 o 
  -8  10   9    24561.82    24048.72    837.10 o 
  -7  10   9    42535.26    41128.91    889.60 o 
  -6  10   9    25296.24    23439.07    746.97 o 
  -5  10   9   158932.66   157046.38   3144.94 o 
  -4  10   9    52247.41    52097.89   1330.04 o 
  -3  10   9    24246.28    25735.77    688.22 o 
  -2  10   9    68775.12    71744.85   3196.68 o 
  -1  10   9   595524.00   641637.69   8086.92 o 
   0  10   9    66594.41    73026.88   1637.03 o 
   1  10   9   589014.06   637757.12  18738.09 o 
   2  10   9    74974.42    80137.35   4569.71 o 
   3  10   9    24057.04    24695.24   1188.73 o 
   4  10   9    50641.32    51103.42   1381.41 o 
   5  10   9   160315.34   162429.64   3536.99 o 
   6  10   9    23628.44    22674.04    633.58 o 
   7  10   9    41090.96    38863.36    936.85 o 
   8  10   9    25487.22    23456.38    965.17 o 
   9  10   9    92888.23    82863.65   2973.56 o 
  10  10   9    19184.48    17539.18    885.15 o 
  11  10   9    28920.21    26813.83   1190.81 o 
  12  10   9    28983.76    27496.81   1800.15 o 
  13  10   9    13783.41    13954.78    955.07 o 
  14  10   9     1124.84      985.61    520.09 o 
  15  10   9    20650.99    21226.26   1696.84 o 
 -15  11   9     9885.80    10725.90   1062.24 o 
 -14  11   9    18444.14    19638.88   1007.16 o 
 -13  11   9    33524.87    33942.07   1191.60 o 
 -12  11   9    11236.30    12089.87    888.90 o 
 -11  11   9     7502.83     8105.22    809.14 o 
 -10  11   9     4233.01     4015.71    574.75 o 
  -9  11   9    46511.13    43737.50    944.43 o 
  -8  11   9   143071.58   136572.58   2023.95 o 
  -7  11   9    86626.46    84895.24   1132.49 o 
  -6  11   9    60285.55    58276.69    876.92 o 
  -5  11   9    17832.09    17597.95    605.05 o 
  -4  11   9   203167.89   200538.77   2564.64 o 
  -3  11   9    81239.56    81147.32   3059.64 o 
  -2  11   9    18327.66    19064.63    835.11 o 
  -1  11   9   196717.09   209181.94   2612.37 o 
   0  11   9   349174.06   384951.69   6628.92 o 
   1  11   9   200521.02   214503.91   8845.68 o 
   2  11   9    18595.27    18503.89   1291.80 o 
   3  11   9    84890.02    86710.10   4327.33 o 
   4  11   9   203710.33   207212.80   7619.16 o 
   5  11   9    19071.33    19827.68    635.94 o 
   6  11   9    51124.46    49712.43    784.38 o 
   7  11   9    86819.52    85176.41   1632.22 o 
   8  11   9   142691.75   128482.08   4743.25 o 
   9  11   9    44388.31    41859.74    794.92 o 
  10  11   9     3689.55     3663.59    493.80 o 
  11  11   9     8119.09     8088.37    524.20 o 
  12  11   9    11046.17    10815.99    853.83 o 
  13  11   9    32730.23    32660.48   1986.84 o 
  14  11   9    17639.08    16899.70   1745.23 o 
  15  11   9     9878.71     9617.84    746.19 o 
 -15  12   9     2806.61     2459.26    798.28 o 
 -14  12   9      104.50      625.07    730.24 o 
 -13  12   9    47241.12    49131.83   1801.39 o 
 -12  12   9    11458.34    11441.86   1101.57 o 
 -11  12   9    23368.61    23664.90   1940.16 o 
 -10  12   9    10389.89    10582.81    781.99 o 
  -9  12   9     4520.40     4794.08    487.10 o 
  -8  12   9    53566.69    52410.86    958.96 o 
  -7  12   9   187937.75   179440.56   2240.93 o 
  -6  12   9     3770.30     3172.26    361.93 o 
  -5  12   9   127423.41   123490.77   1207.57 o 
  -4  12   9    64686.54    64243.00   1441.12 o 
  -3  12   9    31271.63    30502.09   1080.60 o 
  -2  12   9     6055.83     7072.27    437.26 o 
  -1  12   9    77528.56    82782.09   1179.51 o 
   0  12   9     4931.74     6446.51    447.59 o 
   1  12   9    72035.70    76314.79   3367.06 o 
   2  12   9     5707.86     5922.21    509.70 o 
   3  12   9    30531.31    30740.50   1508.72 o 
   4  12   9    68591.16    69533.30   2800.54 o 
   5  12   9   130785.15   125600.92   3301.05 o 
   6  12   9     4105.91     4210.44    436.28 o 
   7  12   9   179146.73   170408.92   4204.22 o 
   8  12   9    50641.32    48742.63   1009.48 o 
   9  12   9     3928.02     4122.47    420.35 o 
  10  12   9    10692.38    10014.01    574.92 o 
  11  12   9    23101.42    21707.45    778.22 o 
  12  12   9    10787.29    10518.50    920.39 o 
  13  12   9    49579.30    49058.90   2397.70 o 
  14  12   9       72.77      191.88    311.33 o 
  15  12   9     3288.37     2950.79    574.88 o 
 -14  13   9     1162.96     1387.71    784.83 o 
 -13  13   9     9917.01    10669.17    813.66 o 
 -12  13   9     2174.56     2114.22    633.19 o 
 -11  13   9    21647.07    22161.69   1317.91 o 
 -10  13   9    38541.39    35506.57   1714.35 o 
  -9  13   9    30708.56    29608.30    884.45 o 
  -8  13   9    61760.04    58740.41    997.56 o 
  -7  13   9   101084.78    94732.76   1420.59 o 
  -6  13   9    20074.22    19909.64    705.48 o 
  -5  13   9   120393.53   120092.23   2009.78 o 
  -4  13   9   241073.41   236548.61   4592.55 o 
  -3  13   9    34555.53    35870.66    763.68 o 
  -2  13   9    61848.32    61788.64   1469.07 o 
  -1  13   9   139403.42   141402.34   1892.55 o 
   0  13   9    59844.93    59610.23   1332.97 o 
   1  13   9   139415.98   145147.95   5770.30 o 
   2  13   9    62478.86    63153.21   3033.45 o 
   3  13   9    34911.93    36410.02   1648.62 o 
   4  13   9   243120.66   234687.86   7099.97 o 
   5  13   9   121348.33   116081.37   2982.07 o 
   6  13   9    20808.74    21040.52    674.14 o 
   7  13   9   100393.43    93382.77   1391.73 o 
   8  13   9    64324.27    61013.49   1004.27 o 
   9  13   9    30961.92    28542.88    732.71 o 
  10  13   9    38174.28    34362.17    777.63 o 
  11  13   9    23145.48    21843.34    924.91 o 
  12  13   9     1757.17     1447.76    362.65 o 
  13  13   9    11084.28    11445.07    909.90 o 
  14  13   9     1226.94      881.29    387.28 o 
 -14  14   9      397.62       79.25    716.59 o 
 -13  14   9     2007.88     1945.21    621.19 o 
 -12  14   9    12243.15    12423.64    862.62 o 
 -11  14   9    28334.20    28106.33   1146.78 o 
 -10  14   9     1578.80     1778.50    631.25 o 
  -9  14   9    32697.72    31158.10   1056.07 o 
  -8  14   9    60988.20    58456.49   1643.75 o 
  -7  14   9    14773.21    12740.65    660.14 o 
  -6  14   9     2036.90     2321.57    428.28 o 
  -5  14   9   263699.44   247441.28   3317.71 o 
  -4  14   9   109677.82   107019.16   2442.29 o 
  -3  14   9   124955.89   120767.64   2820.38 o 
  -2  14   9     9107.10    10372.54    526.84 o 
  -1  14   9   140619.02   139030.36   2471.88 o 
   0  14   9     8037.83     7956.08    464.36 o 
   1  14   9   138141.77   140615.67   5641.79 o 
   2  14   9     9468.34    10804.30    669.65 o 
   3  14   9   133185.30   129211.97   5186.93 o 
   4  14   9   112412.60   106723.07   2781.65 o 
   5  14   9   267837.28   248675.59   5424.87 o 
   6  14   9     1742.35     1648.05    389.25 o 
   7  14   9    16529.07    15406.89    632.12 o 
   8  14   9    61704.13    57672.62    976.05 o 
   9  14   9    31683.58    29238.12    753.83 o 
  10  14   9     2193.40     2226.53    402.70 o 
  11  14   9    28120.91    26110.28   1894.85 o 
  12  14   9    13124.86    12211.36    819.64 o 
  13  14   9     2403.87     2496.45    529.31 o 
  14  14   9      305.24      -24.18    328.08 o 
 -14  15   9    11190.63    11439.10   1073.77 o 
 -13  15   9    21644.63    23036.32   1071.30 o 
 -12  15   9    21640.45    24331.39   1095.64 o 
 -11  15   9    28321.75    29078.40   1842.96 o 
 -10  15   9    55282.29    52755.20   2607.32 o 
  -9  15   9    14593.00    13737.27    915.26 o 
  -8  15   9    57209.37    54847.51   2392.12 o 
  -7  15   9    17721.00    15808.50   1137.19 o 
  -6  15   9     5047.22     4998.76    702.36 o 
  -5  15   9   104807.96    96274.85   1857.21 o 
  -4  15   9   234276.92   228190.31   6196.31 o 
  -3  15   9   104158.28   105721.84   2487.36 o 
  -2  15   9     8671.18     9549.50    817.70 o 
  -1  15   9    35298.51    34021.68   1106.73 o 
   0  15   9    73074.44    73416.69   2534.43 o 
   1  15   9    35664.61    35379.93   1174.98 o 
   2  15   9     8296.98     8575.79    533.73 o 
   3  15   9    99807.48    98182.16   4452.22 o 
   4  15   9   227088.66   218703.09   7457.05 o 
   5  15   9   113557.45   103540.67   2362.90 o 
   6  15   9     5215.15     5211.61    478.44 o 
   7  15   9    16680.89    15517.25    672.35 o 
   8  15   9    57797.85    52573.91   1607.87 o 
   9  15   9    15861.54    15439.97    775.58 o 
  10  15   9    54785.71    49749.91   1299.50 o 
  11  15   9    27960.10    27690.97   1158.50 o 
  12  15   9    21983.69    22246.50   1169.28 o 
  13  15   9    20236.65    20841.17   1270.49 o 
  14  15   9    11467.76    13114.28    780.24 o 
 -13  16   9    38160.66    41013.28   1280.12 o 
 -12  16   9    48233.75    51208.83   1980.79 o 
 -11  16   9     5130.05     4681.74    713.19 o 
 -10  16   9    11070.25    10541.77    824.19 o 
  -9  16   9    42235.26    40243.46   1176.57 o 
  -8  16   9     4716.30     4671.32    505.95 o 
  -7  16   9    34674.40    32276.82   1006.99 o 
  -6  16   9    36715.41    34983.72   1570.95 o 
  -5  16   9    23891.97    23532.53   1274.87 o 
  -4  16   9     8554.24     7849.80    585.45 o 
  -3  16   9    31447.50    30265.85   1825.11 o 
  -2  16   9     1711.02     1396.96    330.86 o 
  -1  16   9    18142.83    18706.78    888.08 o 
   0  16   9   168714.50   166083.27   4512.18 o 
   1  16   9    20208.66    20849.11    853.11 o 
   2  16   9     1837.77     2141.37    412.91 o 
   3  16   9    34516.30    33707.61   1959.08 o 
   4  16   9     9266.43     7835.94    573.22 o 
   5  16   9    23459.08    21348.65   1008.29 o 
   6  16   9    35278.44    34366.27    840.36 o 
   7  16   9    33973.58    31358.56    799.34 o 
   8  16   9     4477.54     4067.25    444.20 o 
   9  16   9    40204.62    37511.75    849.28 o 
  10  16   9    10655.50     9859.29    541.77 o 
  11  16   9     5734.19     5385.94    469.55 o 
  12  16   9    48521.64    51085.31   2597.66 o 
  13  16   9    38321.23    37503.26   2020.81 o 
 -13  17   9     6557.48     7411.20    986.64 o 
 -12  17   9    23835.27    25078.90   1312.54 o 
 -11  17   9     3017.49     3315.76    698.21 o 
 -10  17   9      883.90      206.03    600.99 o 
  -9  17   9      943.19     1388.53    650.32 o 
  -8  17   9    21756.49    21043.33    770.39 o 
  -7  17   9    11314.22    10877.85    632.45 o 
  -6  17   9    96634.87    91989.85   2999.86 o 
  -5  17   9    24739.08    22991.16    969.07 o 
  -4  17   9    12000.16    10741.91    682.65 o 
  -3  17   9   108300.25   107902.17   4867.81 o 
  -2  17   9    32819.96    31333.96   2244.61 o 
  -1  17   9    42379.00    42384.74   1492.86 o 
   0  17   9   298012.69   289727.19   8509.64 o 
   1  17   9    39974.18    41856.01   1219.02 o 
   2  17   9    30297.70    28859.03    925.43 o 
   3  17   9   112618.76   103986.48   5068.14 o 
   4  17   9    12509.83    12081.77    606.69 o 
   5  17   9    23924.71    22652.02    881.60 o 
   6  17   9    96142.86    91236.50   1504.90 o 
   7  17   9    11867.95    11454.58    712.79 o 
   8  17   9    20031.06    19580.08    782.80 o 
   9  17   9      875.84      975.40    401.87 o 
  10  17   9      862.21      676.86    393.80 o 
  11  17   9     3307.19     3229.75    418.26 o 
  12  17   9    23171.65    23644.19   1246.29 o 
  13  17   9     6067.18     6221.67    476.94 o 
 -12  18   9    19136.61    20805.93   1077.34 o 
 -11  18   9    20075.44    20257.06   1061.71 o 
 -10  18   9     6575.66     7439.37    805.07 o 
  -9  18   9    26179.16    24711.10   1313.14 o 
  -8  18   9    13634.28    12474.89    800.66 o 
  -7  18   9     1082.52     1029.78    440.68 o 
  -6  18   9    11248.82    10010.39    762.68 o 
  -5  18   9    74269.11    70274.06   2597.19 o 
  -4  18   9    23864.82    22807.28   1052.31 o 
  -3  18   9    40190.88    40703.49   2375.44 o 
  -2  18   9     7812.10     8575.20   1063.07 o 
  -1  18   9    80012.91    76152.93   3172.69 o 
   0  18   9    96110.49    92137.68   3162.85 o 
   1  18   9    77385.25    76299.93   3161.61 o 
   2  18   9     7409.03     7454.21    490.40 o 
   3  18   9    41095.77    38179.59   1428.45 o 
   4  18   9    26702.99    24141.04   1247.63 o 
   5  18   9    78605.58    72732.27   3158.92 o 
   6  18   9    12049.39    11858.14    601.90 o 
   7  18   9     1216.42      695.28    398.13 o 
   8  18   9    14895.73    14089.78    745.50 o 
   9  18   9    26558.90    26414.61   1282.77 o 
  10  18   9     6248.82     6416.09    728.50 o 
  11  18   9    18326.67    18324.96    843.82 o 
  12  18   9    18739.26    19501.38   1575.00 o 
 -12  19   9     1235.16      168.67    587.20 o 
 -11  19   9      769.64      419.13    618.03 o 
 -10  19   9    16723.78    16366.91   1019.51 o 
  -9  19   9    27269.59    27325.55   1806.28 o 
  -8  19   9   111871.68   106254.52   4286.29 o 
  -7  19   9     8489.30     8546.11    629.98 o 
  -6  19   9    30173.74    29190.59   1710.20 o 
  -5  19   9    17096.96    16345.75    942.81 o 
  -4  19   9    35927.52    36547.93   2083.60 o 
  -3  19   9    13028.98    12998.39    740.40 o 
  -2  19   9    20929.71    20302.12   1440.82 o 
  -1  19   9    67028.99    62896.64   3477.82 o 
   0  19   9    57808.04    58503.41   1997.40 o 
   1  19   9    66149.62    66454.01   2483.00 o 
   2  19   9    19973.78    18933.12    663.01 o 
   3  19   9    12777.53    11921.18    635.32 o 
   4  19   9    36493.31    33508.96   1727.55 o 
   5  19   9    16364.76    16424.47   1471.13 o 
   6  19   9    29312.25    28330.16   1083.86 o 
   7  19   9     9732.90     9231.41    580.11 o 
   8  19   9   114010.87   109882.26   1596.86 o 
   9  19   9    27852.71    26493.69    896.88 o 
  10  19   9    14538.28    13781.60    629.50 o 
  11  19   9      792.50      124.76    418.06 o 
  12  19   9     1146.20      567.39    515.81 o 
 -11  20   9     4821.53     4697.69    742.71 o 
 -10  20   9    24926.08    27355.15   1288.42 o 
  -9  20   9    81170.58    77373.08   5838.11 o 
  -8  20   9     8250.69     9163.24    936.01 o 
  -7  20   9    16969.80    15227.43    706.04 o 
  -6  20   9      542.79      537.36    461.15 o 
  -5  20   9    22317.92    21785.13    863.37 o 
  -4  20   9    48182.41    47304.17   2306.62 o 
  -3  20   9    10219.37     9829.64    660.30 o 
  -2  20   9     1767.99     1992.47    511.82 o 
  -1  20   9     7572.80     7741.19    590.91 o 
   0  20   9     3459.32     3913.44    454.77 o 
   1  20   9     7281.47     7282.66    590.77 o 
   2  20   9     2324.70     1973.36    383.12 o 
   3  20   9     9078.03     8870.10    477.74 o 
   4  20   9    45929.33    41249.89   2538.18 o 
   5  20   9    21126.86    20114.15   1378.10 o 
   6  20   9      354.46      598.87    386.66 o 
   7  20   9    17745.95    17432.97    713.67 o 
   8  20   9     9366.54    10508.11    697.43 o 
   9  20   9    77875.08    78255.57   1579.42 o 
  10  20   9    23963.20    24766.62   1203.03 o 
  11  20   9     4824.80     5015.82    515.44 o 
 -11  21   9     7344.75     8416.68    847.99 o 
 -10  21   9    12806.53    13417.02    987.95 o 
  -9  21   9    14529.21    13810.56   1010.37 o 
  -8  21   9    16052.58    16089.66   1083.07 o 
  -7  21   9     1347.68     1642.70    453.98 o 
  -6  21   9     7753.59     7302.16    636.60 o 
  -5  21   9     7364.72     7468.49    621.37 o 
  -4  21   9    28100.92    28765.32   1352.76 o 
  -3  21   9    14960.12    15641.28    784.25 o 
  -2  21   9   126722.40   129730.41   6783.91 o 
  -1  21   9     1654.60     1370.29    461.03 o 
   0  21   9     4168.54     3992.34    517.45 o 
   1  21   9     1775.87     2237.45    483.79 o 
   2  21   9   127723.55   131603.17   5851.07 o 
   3  21   9    14088.76    13311.48    610.20 o 
   4  21   9    28206.35    25801.62   1550.14 o 
   5  21   9     5986.36     5256.13    630.19 o 
   6  21   9     7831.67     7177.62    649.54 o 
   7  21   9     1530.08     1407.17    485.48 o 
   8  21   9    16518.74    16452.64    695.16 o 
   9  21   9    15422.67    15727.11    847.08 o 
  10  21   9    12932.15    13334.01    660.15 o 
  11  21   9     6831.82     7762.10    840.02 o 
 -10  22   9    24803.51    27318.91   2217.78 o 
  -9  22   9     3467.71     2728.28    774.66 o 
  -8  22   9     5636.14     5834.10    869.12 o 
  -7  22   9    12138.72    11463.72    877.43 o 
  -6  22   9     7623.70     7618.01    636.80 o 
  -5  22   9     3713.81     3349.56    551.36 o 
  -4  22   9    13317.93    13530.42    852.65 o 
  -3  22   9    13787.85    15456.04    769.35 o 
  -2  22   9    10550.73    11106.97    767.89 o 
  -1  22   9    55366.52    55783.98   2673.28 o 
   0  22   9     2828.78     3264.18    527.44 o 
   1  22   9    58373.88    60620.83   3669.51 o 
   2  22   9     9759.07    11141.32    625.84 o 
   3  22   9    14820.25    15023.40    753.23 o 
   4  22   9    12845.48    12053.14    921.04 o 
   5  22   9     3614.02     3247.44    472.65 o 
   6  22   9     7407.12     7243.28    671.96 o 
   7  22   9    11719.79    12903.42    715.33 o 
   8  22   9     5582.92     5926.93    535.72 o 
   9  22   9     2988.20     2601.51    460.74 o 
  10  22   9    24626.07    27052.39    821.20 o 
  -9  23   9     5423.19     5369.54    934.40 o 
  -8  23   9     4937.82     5260.75    887.64 o 
  -7  23   9     3356.00     2110.63    826.54 o 
  -6  23   9     9512.06     9413.24    706.18 o 
  -5  23   9    15238.58    15044.06    819.32 o 
  -4  23   9    53955.96    57517.59   2517.34 o 
  -3  23   9    13188.48    15300.13    864.29 o 
  -2  23   9     2543.32     2897.23    561.21 o 
  -1  23   9     5209.39     5856.21    629.51 o 
   0  23   9    21887.21    24075.27   1160.51 o 
   1  23   9     5064.60     5584.43    560.27 o 
   2  23   9     2588.70     2622.73    440.47 o 
   3  23   9    12901.26    13235.89    778.53 o 
   4  23   9    56735.12    55310.37   3113.10 o 
   5  23   9    15551.24    16620.38   1688.19 o 
   6  23   9     9512.82     9390.77    992.81 o 
   7  23   9     4202.19     4051.81    507.00 o 
   8  23   9     5411.84     5458.28    538.04 o 
   9  23   9     5482.54     6040.52    523.82 o 
  -8  24   9     2215.59     1950.61    797.81 o 
  -7  24   9    12600.42    12388.03   1122.89 o 
  -6  24   9     3721.73     4027.34    583.98 o 
  -5  24   9    45433.82    50081.57   2677.65 o 
  -4  24   9     3490.81     3823.80    581.65 o 
  -3  24   9    10183.54    11208.16    770.41 o 
  -2  24   9     8627.32     9114.70    698.45 o 
  -1  24   9    11779.18    12712.74   1183.95 o 
   0  24   9     2125.45     2780.90    465.82 o 
   1  24   9    11642.96    12329.12    689.05 o 
   2  24   9     8185.14     9510.48    764.07 o 
   3  24   9    10120.49    10301.15    728.48 o 
   4  24   9     4035.63     3360.59    590.59 o 
   5  24   9    46963.02    49282.09   3248.00 o 
   6  24   9     3038.41     2929.55    684.90 o 
   7  24   9    12337.62    13113.29    778.94 o 
   8  24   9     2337.89     1861.12    453.41 o 
  -7  25   9    19131.27    22845.30   2358.83 o 
  -6  25   9    24834.59    27733.04   1623.44 o 
  -5  25   9     8008.75     8164.29    732.60 o 
  -4  25   9     1612.50     1815.90    554.58 o 
  -3  25   9    31149.66    34364.52   2938.37 o 
  -2  25   9    22833.54    26434.58   1717.95 o 
  -1  25   9     2027.13     2334.55    464.88 o 
   0  25   9     2908.13     4170.21    518.34 o 
   1  25   9     1394.93     1406.10    447.32 o 
   2  25   9    23040.03    24430.75   1350.60 o 
   3  25   9    30856.10    31071.42   1244.40 o 
   4  25   9     1693.75     1369.37    521.69 o 
   5  25   9     8451.33     8924.14    774.36 o 
   6  25   9    24628.88    26567.62   2043.36 o 
   7  25   9    19307.43    21392.82   1084.21 o 
  -6  26   9     7247.28    10148.23   2017.58 o 
  -5  26   9      597.05      636.26    481.62 o 
  -4  26   9     4894.56     5774.20    558.70 o 
  -3  26   9     1889.37     2548.08    484.80 o 
  -2  26   9    34867.91    40903.76   1773.87 o 
  -1  26   9     6141.86     8505.16    590.92 o 
   0  26   9      862.23     1537.40    476.20 o 
   1  26   9     5737.59     6896.29    571.88 o 
   2  26   9    34600.94    35936.10   2835.78 o 
   3  26   9     1377.62      998.25    575.59 o 
   4  26   9     5125.53     5114.32    696.94 o 
   5  26   9      715.02      341.61    512.20 o 
   6  26   9     7046.13     7218.96   1039.96 o 
  -4  27   9     2319.15     3355.61    520.77 o 
  -3  27   9    17585.56    22201.21    833.52 o 
  -2  27   9       89.87       44.49    442.68 o 
  -1  27   9    31711.24    41607.89   3125.50 o 
   0  27   9       42.75       12.61    459.89 o 
   1  27   9    30445.87    39299.71   2831.33 o 
   2  27   9       58.33      328.94    569.40 o 
   3  27   9    16382.19    17889.70   1444.64 o 
   4  27   9     1879.63     2373.44    661.87 o 
  -1  28   9    11218.15    14880.79    811.81 o 
   0  28   9    11831.77    15115.02   1145.39 o 
   1  28   9    11927.66    15808.49   1420.00 o 
   0   0  10     3055.93     8294.58   1676.33 o 
   1   0  10   384714.34   411800.50   9439.54 o 
   2   0  10     4046.43     4946.04    491.08 o 
   3   0  10   214039.06   219867.97   4931.60 o 
   4   0  10   112093.73   114329.60   2069.54 o 
   5   0  10   105198.95   109548.84   2270.71 o 
   6   0  10    19172.41    19260.04    759.51 o 
   7   0  10    56145.77    54649.97   1010.06 o 
   8   0  10    28750.45    28185.73    675.71 o 
   9   0  10   158904.70   151969.27   2779.76 o 
  10   0  10    18087.78    16088.51   1128.65 o 
  11   0  10      339.90      639.87    494.50 o 
  12   0  10     3800.31     3516.41    497.59 o 
  13   0  10       83.14      -80.47    409.65 o 
  14   0  10      236.96     -281.64    400.32 o 
  15   0  10     9560.28    11019.72    998.86 o 
  16   0  10     3908.62     4306.95    879.69 o 
 -16   1  10    14779.70    16940.63   1211.99 o 
 -15   1  10     8365.74     9076.45    952.52 o 
 -14   1  10    40292.82    34391.55   3839.45 o 
 -13   1  10     6742.93     6322.25   1055.44 o 
 -12   1  10    12803.75    12043.72    667.33 o 
 -11   1  10    38568.52    36267.59   1628.32 o 
 -10   1  10     4761.20     4596.39    782.87 o 
  -9   1  10    10907.99    10906.92    546.98 o 
  -8   1  10    21062.75    21762.78   1015.18 o 
  -7   1  10    12871.76    12970.32    528.86 o 
  -6   1  10    31108.49    30642.05    665.83 o 
  -5   1  10    64065.52    64496.89    794.57 o 
  -4   1  10    34268.54    36160.61    971.22 o 
  -3   1  10     8239.22     9539.00    532.41 o 
  -2   1  10    97570.64   105175.34   3891.21 o 
  -1   1  10    71951.55    78601.22   1120.70 o 
   0   1  10    92908.33    96873.14   1904.26 o 
   1   1  10    73972.57    78415.27   1302.12 o 
   2   1  10    77622.38    80482.71   2760.11 o 
   3   1  10    11381.08    12349.66    663.50 o 
   4   1  10    30553.39    30872.29    659.82 o 
   5   1  10    62455.27    63529.36    921.66 o 
   6   1  10    30967.77    30740.33   1074.99 o 
   7   1  10    12616.91    12819.97    569.59 o 
   8   1  10    26390.21    26600.68    703.75 o 
   9   1  10     9540.96     9326.12    681.71 o 
  10   1  10     3974.80     4307.38    414.18 o 
  11   1  10    36549.34    35129.92    952.50 o 
  12   1  10    11399.18    10552.68    622.82 o 
  13   1  10     6380.19     5717.15   1012.94 o 
  14   1  10    39306.52    34742.09   3207.51 o 
  15   1  10     7993.43     7962.45   1135.70 o 
  16   1  10    14480.48    17185.80   1257.78 o 
 -16   2  10    26999.38    29548.66   1411.50 o 
 -15   2  10    31556.48    32817.93   1448.58 o 
 -14   2  10    99990.52    91592.02   6152.42 o 
 -13   2  10    23053.62    19686.38   1571.82 o 
 -12   2  10    58625.51    53569.89   1808.72 o 
 -11   2  10    30081.98    28380.12   1243.70 o 
 -10   2  10   116196.69   109416.10   2808.19 o 
  -9   2  10   154771.80   146555.92   3509.82 o 
  -8   2  10    31615.94    32389.45    777.47 o 
  -7   2  10    57340.66    57422.41    956.88 o 
  -6   2  10     6158.32     6326.88    390.64 o 
  -5   2  10     8032.51     9006.74    455.02 o 
  -4   2  10    59187.17    64052.41    833.44 o 
  -3   2  10    15194.58    16980.25    636.43 o 
  -2   2  10    18841.96    23676.86    843.35 o 
  -1   2  10     5005.36     6866.00    426.58 o 
   0   2  10    24545.66    27294.44    663.92 o 
   1   2  10     5340.17     7165.07    556.90 o 
   2   2  10    20643.33    22119.84   1854.88 o 
   3   2  10    12314.67    13313.08    641.70 o 
   4   2  10    66169.33    69438.41   1651.57 o 
   5   2  10     8211.58     9309.63    686.07 o 
   6   2  10     5515.92     6192.48    456.60 o 
   7   2  10    54167.37    53568.08   1145.43 o 
   8   2  10    27142.35    26274.62    792.89 o 
   9   2  10   163178.73   161505.27   4867.03 o 
  10   2  10   116718.98   116007.09   3989.52 o 
  11   2  10    31407.02    30874.22    927.48 o 
  12   2  10    62880.31    57822.42   1811.34 o 
  13   2  10    24438.56    21743.29   2528.60 o 
  14   2  10   103155.69    89776.01   8182.75 o 
  15   2  10    33280.40    30623.52   3433.22 o 
  16   2  10    26597.34    29809.15   1786.94 o 
 -16   3  10     1845.78     2692.75    778.20 o 
 -15   3  10     7721.97     7330.60    873.04 o 
 -14   3  10     7387.14     7647.67    672.72 o 
 -13   3  10    46367.20    38585.41   3963.89 o 
 -12   3  10     9102.40     8236.03    591.43 o 
 -11   3  10    24811.98    22891.58    836.26 o 
 -10   3  10   190236.73   176001.38   5610.60 o 
  -9   3  10   176289.09   161467.62   3388.91 o 
  -8   3  10    49864.07    51360.30   1712.77 o 
  -7   3  10     9178.54     9799.38    488.89 o 
  -6   3  10    13767.95    13467.09    552.56 o 
  -5   3  10    10291.68    10072.80    461.76 o 
  -4   3  10   194130.89   203388.91   3381.85 o 
  -3   3  10     5691.30     7390.94    482.02 o 
  -2   3  10    48160.74    54187.02   1236.99 o 
  -1   3  10   206352.16   214342.47   6245.74 o 
   0   3  10    54807.09    57322.12   1581.71 o 
   1   3  10   211231.52   202875.41  10213.06 o 
   2   3  10    45844.38    51092.80    912.30 o 
   3   3  10     4679.68     5032.54    471.71 o 
   4   3  10   196011.62   196437.36   6607.56 o 
   5   3  10    11065.18    11238.94    671.74 o 
   6   3  10    13996.42    14358.07    884.41 o 
   7   3  10     8910.25     8283.98    683.02 o 
   8   3  10    58224.66    57769.60   1339.94 o 
   9   3  10   180338.38   170994.22   3498.03 o 
  10   3  10   191030.16   182000.83   4803.14 o 
  11   3  10    24625.02    24307.45    837.56 o 
  12   3  10     8066.09     7702.48    603.45 o 
  13   3  10    45829.75    38845.10   3660.47 o 
  14   3  10     6434.46     5873.58    531.09 o 
  15   3  10     7204.03     6317.95    691.06 o 
  16   3  10     1584.13     2602.08    848.32 o 
 -16   4  10     8662.62     9588.04   1273.71 o 
 -15   4  10     2069.17     2633.35    763.87 o 
 -14   4  10     3043.91     3333.13    787.25 o 
 -13   4  10    57970.90    54795.62   3326.32 o 
 -12   4  10    72339.32    68005.75   1881.66 o 
 -11   4  10     3005.62     2845.67    517.14 o 
 -10   4  10    42022.89    39008.09   1000.08 o 
  -9   4  10      447.32      261.15    483.20 o 
  -8   4  10      773.38      670.37    415.12 o 
  -7   4  10    80580.80    79065.81   1753.04 o 
  -6   4  10    45359.39    45306.41    926.61 o 
  -5   4  10     3404.52     3923.29    361.84 o 
  -4   4  10   118704.50   121731.74   1719.96 o 
  -3   4  10   300837.62   322590.72   3142.61 o 
  -2   4  10   232368.33   249720.77   4643.39 o 
  -1   4  10     8472.45     8944.36    476.50 o 
   0   4  10    66760.52    67115.28   3752.87 o 
   1   4  10    14229.55    13992.66   1129.26 o 
   2   4  10   247345.91   283349.34  10478.34 o 
   3   4  10   294896.50   302480.91   7752.83 o 
   4   4  10   113165.48   118244.15   3088.76 o 
   5   4  10     3293.64     3694.15    349.07 o 
   6   4  10    45362.57    45436.83    933.13 o 
   7   4  10    82333.80    80584.97   1621.49 o 
   8   4  10     1492.28     1804.47    290.20 o 
   9   4  10      890.07      982.32    279.30 o 
  10   4  10    41893.24    40010.70   1093.57 o 
  11   4  10     2647.59     2161.60    382.11 o 
  12   4  10    72730.91    65343.21   2496.83 o 
  13   4  10    56561.04    48564.51   4501.53 o 
  14   4  10     3110.56     2967.77    635.01 o 
  15   4  10     2344.32     2090.87    457.96 o 
  16   4  10     8484.05     9531.86    947.97 o 
 -16   5  10      302.15      357.97    702.89 o 
 -15   5  10     9199.81    10040.78    938.71 o 
 -14   5  10     5811.05     6095.41    850.43 o 
 -13   5  10    12769.30    11851.79    717.70 o 
 -12   5  10    12767.31    13004.05    725.17 o 
 -11   5  10    26935.93    24924.22    875.70 o 
 -10   5  10     1105.71     1154.06    482.30 o 
  -9   5  10     8325.36     8074.92    584.58 o 
  -8   5  10     8733.11     8224.23    546.77 o 
  -7   5  10    39055.59    38410.61    926.80 o 
  -6   5  10     5622.19     6136.07    578.56 o 
  -5   5  10   255969.73   262050.53   2980.30 o 
  -4   5  10    51169.93    53967.12    899.58 o 
  -3   5  10     3249.01     3737.49    377.96 o 
  -2   5  10    17829.43    20987.13    651.61 o 
  -1   5  10    74432.84    80844.36   1855.48 o 
   0   5  10    49114.86    52857.29   3001.61 o 
   1   5  10    82585.41    88051.72   4508.36 o 
   2   5  10    20657.01    24233.38    773.23 o 
   3   5  10     3038.57     4363.20    417.92 o 
   4   5  10    46442.16    49245.79   1018.11 o 
   5   5  10   252923.55   259595.58   6904.61 o 
   6   5  10     5000.75     5482.06    413.99 o 
   7   5  10    36671.01    36624.39   1004.45 o 
   8   5  10     9985.04    10019.56    602.87 o 
   9   5  10     9117.20     9361.38    593.52 o 
  10   5  10     1089.55     1081.35    327.52 o 
  11   5  10    25428.19    23974.42    715.56 o 
  12   5  10    12615.84    12681.19    701.64 o 
  13   5  10    14056.05    13634.90   1352.01 o 
  14   5  10     5186.75     5212.11    922.90 o 
  15   5  10     9037.68     8958.59    764.04 o 
  16   5  10      443.55      541.45    600.92 o 
 -16   6  10    12110.04    13643.66   1192.00 o 
 -15   6  10     6814.84     7830.79    919.32 o 
 -14   6  10    47457.06    46651.91   1716.74 o 
 -13   6  10    78213.83    74599.38   2056.36 o 
 -12   6  10    32679.26    29995.29    924.72 o 
 -11   6  10    25499.93    24097.43    858.29 o 
 -10   6  10    13358.35    12020.58    730.48 o 
  -9   6  10      317.43      -32.57    440.94 o 
  -8   6  10    38504.31    36580.16    897.80 o 
  -7   6  10    17898.32    18038.69    618.74 o 
  -6   6  10    71667.20    70754.10    955.85 o 
  -5   6  10   193612.72   193267.44   1724.62 o 
  -4   6  10    87022.55    89070.12   1136.65 o 
  -3   6  10    62265.25    60813.71   2169.33 o 
  -2   6  10    11935.86    12312.23    599.87 o 
  -1   6  10    22387.16    25150.44    719.93 o 
   0   6  10      121.97      383.66    355.10 o 
   1   6  10    26566.25    29203.15   1966.13 o 
   2   6  10    18328.65    18960.39    831.47 o 
   3   6  10    67786.38    73969.72   2794.35 o 
   4   6  10    81451.91    87272.33   2420.29 o 
   5   6  10   190632.86   191077.59   6028.97 o 
   6   6  10    72101.55    70130.90   2316.22 o 
   7   6  10    18785.38    19734.25    876.17 o 
   8   6  10    36047.44    35101.73   1122.11 o 
   9   6  10      640.40      645.40    292.71 o 
  10   6  10    12460.72    11878.83    725.43 o 
  11   6  10    25687.27    25569.72    801.75 o 
  12   6  10    32299.65    30236.01   1753.90 o 
  13   6  10    80529.07    69769.89   4768.30 o 
  14   6  10    47274.55    42890.64   3300.03 o 
  15   6  10     6051.70     5988.11    646.77 o 
  16   6  10    12251.64    12793.88   1999.22 o 
 -16   7  10     4848.96     5565.10    908.83 o 
 -15   7  10     1929.02     2431.46    851.64 o 
 -14   7  10     8457.88     9914.24    954.30 o 
 -13   7  10     1549.97     2203.94    730.08 o 
 -12   7  10    50924.19    48271.83   1155.95 o 
 -11   7  10     4853.89     4398.74    538.96 o 
 -10   7  10     6463.56     6366.56    553.33 o 
  -9   7  10    55795.68    51830.95   1017.45 o 
  -8   7  10     9768.80    10207.53    592.66 o 
  -7   7  10    15131.28    14754.95    673.25 o 
  -6   7  10   180991.50   185294.44   3360.97 o 
  -5   7  10   580962.12   582694.94   7219.21 o 
  -4   7  10   215108.20   218999.31   2144.29 o 
  -3   7  10   223004.64   236813.00   3929.81 o 
  -2   7  10    47908.68    49207.39   1656.98 o 
  -1   7  10    37054.07    39273.17   2507.09 o 
   0   7  10    88177.55    95224.12   1872.79 o 
   1   7  10    35042.37    37371.26   2012.96 o 
   2   7  10    43295.29    46280.99   2303.39 o 
   3   7  10   216545.06   236843.59   4636.88 o 
   4   7  10   222356.55   231497.41   2979.27 o 
   5   7  10   572296.56   572720.12  14372.20 o 
   6   7  10   190480.44   189230.41   6349.25 o 
   7   7  10    16922.90    17873.26    907.94 o 
   8   7  10     7933.35     8094.29    435.15 o 
   9   7  10    56453.93    53910.82   2332.41 o 
  10   7  10     5506.75     5729.99    383.32 o 
  11   7  10     4644.64     4223.12    345.40 o 
  12   7  10    49017.69    45533.97   1842.81 o 
  13   7  10     1299.34      827.82    523.63 o 
  14   7  10     8108.08     7620.85   1074.27 o 
  15   7  10     1808.52     1443.14    495.23 o 
  16   7  10     5434.65     5696.63    826.30 o 
 -15   8  10     1221.02      903.11    790.12 o 
 -14   8  10     5713.86     4925.00   1061.90 o 
 -13   8  10    29590.39    28656.03   1008.42 o 
 -12   8  10     1048.70     1089.06    520.97 o 
 -11   8  10    24507.32    23796.90    863.52 o 
 -10   8  10    31681.94    31574.39    920.37 o 
  -9   8  10     9115.76     9217.17    579.34 o 
  -8   8  10   220745.47   207312.70   2609.35 o 
  -7   8  10    22849.49    21614.48    721.47 o 
  -6   8  10   223304.36   232512.44   5684.70 o 
  -5   8  10   187163.62   191635.30   4318.48 o 
  -4   8  10   126735.26   127754.73   1842.02 o 
  -3   8  10    43162.48    42651.55   1203.44 o 
  -2   8  10    85432.38    89803.62   2099.33 o 
  -1   8  10    31757.00    34212.65   1664.41 o 
   0   8  10      274.36     1071.94    356.61 o 
   1   8  10    32148.66    34396.83   1716.27 o 
   2   8  10    85787.63    91963.77   4154.75 o 
   3   8  10    42771.42    46416.12    958.50 o 
   4   8  10   132634.80   136549.48   3380.53 o 
   5   8  10   183874.22   185278.25   3639.58 o 
   6   8  10   227917.12   228565.22   7063.65 o 
   7   8  10    22616.44    21778.87   1271.19 o 
   8   8  10   213753.27   208677.41   7472.07 o 
   9   8  10     7406.59     7105.64    422.83 o 
  10   8  10    33194.33    33180.10   1468.47 o 
  11   8  10    23544.21    22680.15    853.00 o 
  12   8  10     1218.58     1125.93    320.99 o 
  13   8  10    30773.50    26145.58   2610.92 o 
  14   8  10     5554.95     4975.30    948.88 o 
  15   8  10     1000.96      846.06    533.42 o 
 -15   9  10     3977.40     4531.10    916.17 o 
 -14   9  10      156.31     -336.46    758.85 o 
 -13   9  10     4650.96     3678.28    630.80 o 
 -12   9  10    14811.27    15003.95    846.22 o 
 -11   9  10    12719.72    12832.21    771.02 o 
 -10   9  10    28767.79    29134.87    864.11 o 
  -9   9  10    13488.62    13907.30    692.38 o 
  -8   9  10    64196.41    63382.62   1046.05 o 
  -7   9  10    65823.66    63594.82   1017.04 o 
  -6   9  10    56629.73    54908.50    970.73 o 
  -5   9  10    17975.59    18531.11    820.06 o 
  -4   9  10    17329.78    17278.72    811.00 o 
  -3   9  10   135379.52   138231.36   4266.46 o 
  -2   9  10    17626.13    17639.87   1141.08 o 
  -1   9  10    42559.80    46259.17   1243.09 o 
   0   9  10   298775.12   323388.28   5060.12 o 
   1   9  10    39205.98    41813.51   1395.57 o 
   2   9  10    18555.73    20003.47   1087.63 o 
   3   9  10   135752.08   140751.31   5114.92 o 
   4   9  10    14409.95    14600.88    568.56 o 
   5   9  10    16730.49    17476.39    626.41 o 
   6   9  10    54570.34    53641.94   1822.02 o 
   7   9  10    63597.81    62924.06   2499.72 o 
   8   9  10    63437.76    60607.89   2619.11 o 
   9   9  10    13812.11    13591.84    698.24 o 
  10   9  10    28591.83    27034.30   1139.17 o 
  11   9  10    13851.37    12593.86    557.32 o 
  12   9  10    16184.64    15523.54    596.58 o 
  13   9  10     4668.90     4023.27    815.24 o 
  14   9  10       71.88        7.52    475.13 o 
  15   9  10     4425.64     3912.12    604.67 o 
 -15  10  10     8323.69    10720.60   1088.95 o 
 -14  10  10       22.15      489.39    758.60 o 
 -13  10  10    15463.91    15594.16   1229.91 o 
 -12  10  10    13226.19    14156.84    953.91 o 
 -11  10  10     3816.73     4205.71    588.09 o 
 -10  10  10    36308.70    32319.28    873.68 o 
  -9  10  10    77449.48    71123.25   1432.21 o 
  -8  10  10    27221.70    27251.24    787.32 o 
  -7  10  10   100956.07    96260.45   1639.10 o 
  -6  10  10     6543.86     7071.92    512.75 o 
  -5  10  10    25151.29    24379.90    645.36 o 
  -4  10  10    18479.93    18535.84    785.37 o 
  -3  10  10     2120.24     2359.10    407.61 o 
  -2  10  10    34117.38    35217.38   1830.44 o 
  -1  10  10    73335.54    78067.97   1580.11 o 
   0  10  10   142525.02   160310.08   2580.50 o 
   1  10  10    71471.09    75212.12   2287.00 o 
   2  10  10    31459.46    34064.49   2049.20 o 
   3  10  10     1394.22     1679.58    373.40 o 
   4  10  10    23683.73    24621.08    855.26 o 
   5  10  10    27011.73    26681.59    816.99 o 
   6  10  10     6767.35     7023.31    405.76 o 
   7  10  10    96304.32    89955.14   3505.58 o 
   8  10  10    30318.96    29468.75   1450.74 o 
   9  10  10    81251.83    74447.44   3002.96 o 
  10  10  10    36889.37    32838.60   1384.16 o 
  11  10  10     4426.57     4387.58    378.32 o 
  12  10  10    14588.61    14178.74    784.56 o 
  13  10  10    13920.76    13702.92    614.99 o 
  14  10  10        3.90     -305.13    474.52 o 
  15  10  10     9453.21    10011.84   1191.57 o 
 -15  11  10      348.50      468.02    755.07 o 
 -14  11  10    14511.51    15007.60   1224.12 o 
 -13  11  10     4828.26     4558.08   1007.57 o 
 -12  11  10     2799.57     3125.15    684.95 o 
 -11  11  10     7400.16     7715.24    740.02 o 
 -10  11  10    11481.90    11765.83    639.65 o 
  -9  11  10    37308.34    35393.81    878.60 o 
  -8  11  10      836.86     1056.10    419.30 o 
  -7  11  10    57953.85    54443.93   1332.76 o 
  -6  11  10    55806.78    52891.82   1127.70 o 
  -5  11  10    20532.36    20612.72    656.51 o 
  -4  11  10     1599.74     2196.64    423.05 o 
  -3  11  10    54311.23    56047.52   1918.35 o 
  -2  11  10    62500.98    66020.38   1725.90 o 
  -1  11  10   446275.19   476378.38   8821.42 o 
   0  11  10  1374888.38  1463624.00  31426.99 o 
   1  11  10   449182.59   471730.75  16104.01 o 
   2  11  10    66338.70    71609.87   4048.47 o 
   3  11  10    54068.82    56345.65   2438.23 o 
   4  11  10     2473.17     3272.49    400.58 o 
   5  11  10    19317.85    20269.48    786.93 o 
   6  11  10    62260.85    62288.83   1635.19 o 
   7  11  10    59475.96    57755.30   1659.66 o 
   8  11  10      821.10     1168.37    323.56 o 
   9  11  10    36220.80    36156.06    755.84 o 
  10  11  10    13766.16    12899.78    545.29 o 
  11  11  10     6834.35     6795.83    447.35 o 
  12  11  10     2717.24     2461.01    359.73 o 
  13  11  10     4862.58     5418.54    478.99 o 
  14  11  10    14237.13    13371.53   1418.56 o 
  15  11  10      712.65      721.61    516.61 o 
 -15  12  10    23944.36    27735.08   1470.89 o 
 -14  12  10      718.92      595.08    781.48 o 
 -13  12  10     9168.68     9263.94   1374.04 o 
 -12  12  10    26163.90    26433.79   1097.87 o 
 -11  12  10    11758.77    11578.72    903.74 o 
 -10  12  10    10588.43    10744.02    664.85 o 
  -9  12  10     8567.19     8395.58    547.28 o 
  -8  12  10   210641.75   200195.52   2065.15 o 
  -7  12  10     6859.71     7540.75    627.56 o 
  -6  12  10     2206.94     2370.66    379.84 o 
  -5  12  10     7703.44     7727.25    487.94 o 
  -4  12  10     9933.87     9945.03    531.70 o 
  -3  12  10    43271.17    45162.65   1612.65 o 
  -2  12  10   254178.50   272611.28   5337.70 o 
  -1  12  10   289422.12   311995.56   5181.04 o 
   0  12  10      977.23     1899.18    374.74 o 
   1  12  10   290355.62   304449.31  11110.67 o 
   2  12  10   260858.56   270126.81  19239.57 o 
   3  12  10    44762.65    46473.85   2149.45 o 
   4  12  10     9107.03    10023.58    519.88 o 
   5  12  10     6722.87     6238.39    439.78 o 
   6  12  10     1674.09     1657.27    374.34 o 
   7  12  10     6502.40     6497.03    450.64 o 
   8  12  10   210787.22   203619.95   6178.34 o 
   9  12  10     9357.05     9066.28    508.54 o 
  10  12  10    11938.25    11648.46    539.55 o 
  11  12  10    10952.54    10735.58    533.71 o 
  12  12  10    26735.65    25632.90    932.21 o 
  13  12  10     7943.94     7787.37    500.69 o 
  14  12  10      941.73      303.24    534.56 o 
  15  12  10    22755.33    22951.24   2022.05 o 
 -14  13  10    20746.41    24160.04   1744.41 o 
 -13  13  10     3977.92     4314.89    874.36 o 
 -12  13  10    21854.19    21776.28   1572.62 o 
 -11  13  10    49000.65    50236.57   2156.05 o 
 -10  13  10    19555.09    18946.96    973.25 o 
  -9  13  10    38937.86    36848.27    937.28 o 
  -8  13  10    84759.92    80329.45   1255.80 o 
  -7  13  10    43717.30    43351.77    900.02 o 
  -6  13  10    15320.95    14658.77    658.05 o 
  -5  13  10    17040.98    16871.38    688.48 o 
  -4  13  10   143479.61   141605.83   3295.75 o 
  -3  13  10     4390.53     5020.94    389.91 o 
  -2  13  10     8390.32     8634.65    469.24 o 
  -1  13  10    24512.92    26593.93    665.11 o 
   0  13  10     2386.13     3063.06    376.29 o 
   1  13  10    22297.37    23517.62   1349.12 o 
   2  13  10     7660.30     7664.27    743.65 o 
   3  13  10     5916.00     6787.23    659.40 o 
   4  13  10   144523.06   145444.20   6388.11 o 
   5  13  10    17250.06    18357.29    603.69 o 
   6  13  10    15043.05    14384.69    867.07 o 
   7  13  10    43133.98    42333.00   1588.84 o 
   8  13  10    82775.70    80589.62   2078.41 o 
   9  13  10    39740.93    37582.41    767.40 o 
  10  13  10    19391.25    19368.39    643.82 o 
  11  13  10    49248.44    47548.08    844.95 o 
  12  13  10    22063.21    21201.96    697.84 o 
  13  13  10     3819.91     4014.49    407.79 o 
  14  13  10    20113.11    22259.46   1633.46 o 
 -14  14  10     2471.13     2755.30    856.43 o 
 -13  14  10     3341.13     2977.64    855.66 o 
 -12  14  10     1923.56     1750.86    609.86 o 
 -11  14  10    11479.61    11563.93    995.70 o 
 -10  14  10    33744.23    33058.73   1898.44 o 
  -9  14  10     7005.84     7135.70    574.53 o 
  -8  14  10    37056.04    33931.55    902.28 o 
  -7  14  10    14471.83    13879.40    644.10 o 
  -6  14  10    12537.87    11483.89    604.76 o 
  -5  14  10    76168.78    71411.78   1177.54 o 
  -4  14  10    44722.89    43307.90   1217.31 o 
  -3  14  10    47906.41    49754.69   1399.82 o 
  -2  14  10    17549.96    18636.82    612.61 o 
  -1  14  10    14622.28    15419.19    586.36 o 
   0  14  10    12931.21    14580.12    575.70 o 
   1  14  10    14434.20    15400.21    733.57 o 
   2  14  10    17712.24    18934.44   1685.33 o 
   3  14  10    51212.56    53246.71   3614.66 o 
   4  14  10    44524.30    44235.65   1642.96 o 
   5  14  10    77558.27    77158.92   2492.95 o 
   6  14  10    13039.98    13760.58    596.26 o 
   7  14  10    14346.53    13619.27    652.58 o 
   8  14  10    36571.98    35792.89    992.99 o 
   9  14  10     8236.12     7547.66    518.91 o 
  10  14  10    31032.57    30662.71    756.04 o 
  11  14  10    11591.47    10917.61    537.83 o 
  12  14  10     1634.60     1583.70    367.71 o 
  13  14  10     3574.43     3454.21    395.09 o 
  14  14  10     2363.61     2432.42    393.54 o 
 -14  15  10     3114.48     2909.31    852.28 o 
 -13  15  10     6658.07     7554.16   1009.89 o 
 -12  15  10     8247.41     8829.78   1039.32 o 
 -11  15  10    10017.41    10378.85    845.92 o 
 -10  15  10    20454.50    20106.99   1639.56 o 
  -9  15  10    17855.03    17097.18   1170.71 o 
  -8  15  10     5028.73     5194.05    505.36 o 
  -7  15  10    46528.40    44302.16   1562.75 o 
  -6  15  10    13748.69    13219.55    631.93 o 
  -5  15  10    16543.25    15042.04    739.86 o 
  -4  15  10   394767.22   368511.56   4895.12 o 
  -3  15  10   247634.22   244478.02   4947.97 o 
  -2  15  10   110691.30   114336.44   5234.61 o 
  -1  15  10     9502.38    10404.37    514.87 o 
   0  15  10      693.29      840.23    335.50 o 
   1  15  10    13051.20    14505.29    611.10 o 
   2  15  10   112648.80   115690.28   6512.53 o 
   3  15  10   256048.41   254239.47  15138.65 o 
   4  15  10   388873.91   384973.75  16372.71 o 
   5  15  10    13597.78    13228.24    552.01 o 
   6  15  10    14399.32    14347.15    643.88 o 
   7  15  10    45516.18    43286.70   1404.59 o 
   8  15  10     5524.38     5025.79    457.59 o 
   9  15  10    19505.78    18834.30    680.50 o 
  10  15  10    21122.40    20331.12    684.30 o 
  11  15  10     9628.04     9523.79    536.19 o 
  12  15  10     7769.09     7844.52    512.87 o 
  13  15  10     6877.33     7738.36    674.62 o 
  14  15  10     3177.06     3229.29    428.62 o 
 -13  16  10    16266.77    17523.41   1237.63 o 
 -12  16  10    30179.41    31469.87   3105.98 o 
 -11  16  10     5761.47     5368.81    715.08 o 
 -10  16  10    10463.58     9110.19    787.56 o 
  -9  16  10     8169.54     8642.36    711.79 o 
  -8  16  10      712.04      807.11    405.76 o 
  -7  16  10    31906.32    29537.09   1303.04 o 
  -6  16  10    10048.10     9479.80    609.18 o 
  -5  16  10    37131.03    34800.18   2370.97 o 
  -4  16  10   291025.03   274623.62  10837.68 o 
  -3  16  10    50587.94    49277.01   2597.74 o 
  -2  16  10    48780.91    47597.33   2632.79 o 
  -1  16  10    11026.93    11590.44    504.42 o 
   0  16  10     5789.45     5977.73    416.10 o 
   1  16  10    11538.87    12993.22    539.90 o 
   2  16  10    48344.82    47225.56   2423.03 o 
   3  16  10    55494.29    56531.21   3770.84 o 
   4  16  10   296785.66   286976.72  13285.90 o 
   5  16  10    39121.66    37038.64   1344.23 o 
   6  16  10    10979.65    11155.17    614.51 o 
   7  16  10    33153.55    31711.84   1334.72 o 
   8  16  10      906.19      940.84    397.19 o 
   9  16  10     8100.98     7595.43    534.87 o
[truncated: 424,452 more chars]
